# Supplementary material for: N-(4-Methyl-2-nitro­phen­yl)succinamic acid
Source: Acta Crystallogr Sect E Struct Rep Online. 2012 Feb 24;68(Pt 3):o819. doi: 10.1107/S1600536812007258 (PMC3297880; doi:10.1107/S1600536812007258)
Supplement: Supplementary file 2 [file e-68-0o819-Isup2.hkl]

# 
# h,k,l, Fc-squared, Fo-squared, sigma(Fo-squared) and status flag 
# 
data_I
_shelx_title ' CS18 P-1' 
_shelx_refln_list_code          4 
_shelx_F_calc_maximum      108.57 
_exptl_crystal_F_000       264.00 
_reflns_d_resolution_high  0.8001 
 
loop_ 
 _symmetry_equiv_pos_as_xyz 
 'x, y, z' 
 '-x, -y, -z' 
 
_cell_length_a     4.8531 
_cell_length_b    11.0150 
_cell_length_c    11.7870 
_cell_angle_alpha  69.590 
_cell_angle_beta   78.770 
_cell_angle_gamma  83.620 
 
_shelx_F_squared_multiplier     1.000 
 
loop_ 
 _refln_index_h 
 _refln_index_k 
 _refln_index_l 
 _refln_F_squared_calc 
 _refln_F_squared_meas 
 _refln_F_squared_sigma 
 _refln_observed_status 
   1   0   0      245.70      242.60      2.39 o 
   2   0   0       30.43       30.73      0.55 o 
   3   0   0      315.00      336.33      1.61 o 
   4   0   0        0.12       -0.28      0.58 o 
   5   0   0       37.43       36.74      1.24 o 
  -5   1   0       50.08       48.07      1.35 o 
  -4   1   0        4.48        7.48      0.49 o 
  -3   1   0       21.80       43.61      0.60 o 
  -2   1   0     1445.24     1508.31      2.18 o 
  -1   1   0       14.55       21.54      0.25 o 
   1   1   0      242.79      241.38      2.95 o 
   2   1   0     1001.86     1051.42      3.41 o 
   3   1   0       30.13       24.67      0.34 o 
   4   1   0       11.83       12.79      0.80 o 
   5   1   0        6.67        7.35      0.81 o 
  -5   2   0       51.92       54.00      1.41 o 
  -4   2   0        0.36        1.61      0.45 o 
  -3   2   0       22.85       23.50      0.78 o 
  -2   2   0      510.36      572.93      1.69 o 
  -1   2   0       13.37       16.28      0.20 o 
   0   2   0      290.56      273.79      1.32 o 
   1   2   0     2019.24     2100.76      4.89 o 
   2   2   0      124.53      121.44      2.26 o 
   3   2   0      126.31      131.60      1.00 o 
   4   2   0       16.45       15.48      0.89 o 
   5   2   0       59.38       62.45      1.57 o 
  -5   3   0       16.45       14.03      0.54 o 
  -4   3   0       73.62       65.97      0.99 o 
  -3   3   0        4.11        6.23      0.27 o 
  -2   3   0       31.84       38.13      0.66 o 
  -1   3   0       26.53       20.07      0.46 o 
   0   3   0      817.48      745.41      1.67 o 
   1   3   0      387.35      377.95      1.01 o 
   2   3   0       82.68       71.61      1.25 o 
   3   3   0       98.37       88.64      0.96 o 
   4   3   0       98.01       97.64      1.69 o 
   5   3   0       74.58       78.83      1.79 o 
  -5   4   0       18.06       16.13      0.57 o 
  -4   4   0        1.39        2.37      0.35 o 
  -3   4   0       12.89       12.20      0.33 o 
  -2   4   0        8.40        8.95      0.21 o 
  -1   4   0      172.45      167.46      2.15 o 
   0   4   0      224.82      204.69      0.91 o 
   1   4   0       33.23       42.81      1.13 o 
   2   4   0      601.05      592.74      1.92 o 
   3   4   0      178.02      193.32      1.28 o 
   4   4   0      154.52      141.63      2.00 o 
   5   4   0       13.43       13.97      0.98 o 
  -5   5   0        7.72        9.15      0.69 o 
  -4   5   0       64.48       67.32      0.95 o 
  -3   5   0      179.03      173.95      4.02 o 
  -2   5   0        0.32        0.16      0.19 o 
  -1   5   0       66.41       70.67      1.22 o 
   0   5   0      128.69      132.66      2.27 o 
   1   5   0        5.88        7.02      0.31 o 
   2   5   0      223.54      204.20      1.22 o 
   3   5   0      175.63      176.29      4.05 o 
   4   5   0        9.89       10.50      0.81 o 
   5   5   0        0.00        0.11      0.68 o 
  -5   6   0        8.68        9.55      0.81 o 
  -4   6   0       19.31       18.53      0.92 o 
  -3   6   0       74.38       71.63      1.41 o 
  -2   6   0      155.88      143.04      3.55 o 
  -1   6   0       71.09       63.84      2.02 o 
   0   6   0      109.63      108.28      2.50 o 
   1   6   0        1.66        2.39      0.15 o 
   2   6   0       74.85       76.82      3.07 o 
   3   6   0        1.50        1.35      0.35 o 
   4   6   0       11.70       10.31      0.77 o 
   5   6   0        0.18        0.63      0.67 o 
  -4   7   0        1.17        1.31      0.65 o 
  -3   7   0        0.03       -0.66      0.66 o 
  -2   7   0      275.69      277.42      1.85 o 
  -1   7   0        0.89        0.78      0.29 o 
   0   7   0      121.21      120.09      0.96 o 
   1   7   0      254.94      260.37      1.26 o 
   2   7   0        1.81        1.10      0.32 o 
   3   7   0        0.84       -0.16      0.36 o 
   4   7   0        1.18        1.37      0.66 o 
   5   7   0        4.08        4.16      0.75 o 
  -4   8   0       21.30       24.75      1.17 o 
  -3   8   0       19.05       19.84      0.95 o 
  -2   8   0       14.36       13.18      0.80 o 
  -1   8   0      146.65      147.81      1.22 o 
   0   8   0       47.39       45.01      0.77 o 
   1   8   0      159.37      168.27      1.92 o 
   2   8   0       16.06       15.58      0.48 o 
   3   8   0        3.36        4.43      0.42 o 
   4   8   0       15.62       16.06      0.94 o 
  -4   9   0       52.34       59.54      1.69 o 
  -3   9   0        1.06        1.80      0.62 o 
  -2   9   0        0.51        0.22      0.44 o 
  -1   9   0      112.47      103.07      1.34 o 
   0   9   0       15.76       13.65      0.81 o 
   1   9   0       64.17       66.00      1.37 o 
   2   9   0        0.01       -0.25      0.61 o 
   3   9   0        3.78        4.72      1.51 o 
   4   9   0        3.16        2.54      0.72 o 
  -3  10   0        1.77        1.29      0.64 o 
  -2  10   0        5.98        4.52      0.48 o 
  -1  10   0       18.26       17.52      0.59 o 
   0  10   0        1.37        0.92      0.66 o 
   1  10   0        6.15        7.77      0.74 o 
   2  10   0        2.73        1.19      0.68 o 
   3  10   0       18.26       16.67      0.85 o 
  -2  11   0        4.48        5.42      0.78 o 
  -1  11   0        2.23        2.19      0.58 o 
   0  11   0        0.46        2.98      0.61 o 
   1  11   0        0.29        0.08      0.71 o 
   2  11   0        1.39        1.88      0.76 o 
   3  11   0        4.94        3.14      0.55 o 
  -1  12   0        1.16        0.00      0.87 o 
   0  12   0        1.52        2.41      0.63 o 
   1  12   0       11.44       11.95      0.95 o 
   2  12   0        1.83        3.70      0.76 o 
  -1 -12   1        3.67        3.16      0.75 o 
   0 -12   1        2.99        5.13      0.69 o 
   1 -12   1        3.50        1.92      0.62 o 
  -2 -11   1       12.30       10.64      0.88 o 
  -1 -11   1       37.59       45.56      1.41 o 
   0 -11   1       11.27       10.22      0.85 o 
   1 -11   1       15.90       15.89      0.85 o 
   2 -11   1        0.51       -0.39      0.63 o 
  -3 -10   1       47.45       51.99      1.37 o 
  -2 -10   1        7.90        7.88      0.79 o 
  -1 -10   1       14.89       14.72      0.93 o 
   0 -10   1       44.31       43.57      1.23 o 
   1 -10   1        0.23       -0.04      0.61 o 
   2 -10   1        8.30        7.99      0.75 o 
   3 -10   1        0.52        2.02      0.77 o 
  -4  -9   1        1.39       -0.47      0.47 o 
  -3  -9   1       75.90       79.41      1.62 o 
  -2  -9   1        9.74        8.31      0.76 o 
  -1  -9   1       29.54       27.46      1.01 o 
   0  -9   1       34.99       36.13      1.08 o 
   1  -9   1       28.27       28.15      1.22 o 
   2  -9   1       11.43        9.79      0.53 o 
   3  -9   1        0.42        0.24      0.64 o 
  -4  -8   1        0.01       -0.83      0.83 o 
  -3  -8   1       13.99       11.71      0.53 o 
  -2  -8   1       16.38       16.18      0.79 o 
  -1  -8   1       76.49       74.27      1.38 o 
   0  -8   1        4.89        6.41      0.44 o 
   1  -8   1        0.02       -0.04      0.35 o 
   2  -8   1      237.10      246.47      1.67 o 
   3  -8   1       52.40       55.61      1.38 o 
   4  -8   1        1.24        1.06      0.62 o 
  -4  -7   1       20.80       17.34      0.94 o 
  -3  -7   1       16.53       15.09      1.41 o 
  -2  -7   1       32.94       38.08      0.88 o 
  -1  -7   1       21.74       27.91      0.87 o 
   0  -7   1       10.84       12.25      0.41 o 
   1  -7   1      127.43      122.82      1.06 o 
   2  -7   1      227.13      226.74      1.51 o 
   3  -7   1        4.52        3.83      0.62 o 
   4  -7   1        0.32       -0.17      0.64 o 
  -5  -6   1        3.16        5.81      0.94 o 
  -4  -6   1       36.98       37.61      1.19 o 
  -3  -6   1       27.52       28.15      0.64 o 
  -2  -6   1        5.62        3.18      0.33 o 
  -1  -6   1       97.50      104.20      1.91 o 
   0  -6   1      176.10      183.39      4.13 o 
   1  -6   1      163.97      167.59      1.22 o 
   2  -6   1      140.59      137.66      1.10 o 
   3  -6   1      235.98      237.40      2.66 o 
   4  -6   1        6.51        5.96      0.74 o 
   5  -6   1        0.70       -0.55      0.71 o 
  -5  -5   1        6.98        8.64      0.97 o 
  -4  -5   1        7.87        8.45      0.79 o 
  -3  -5   1       22.51       26.69      0.89 o 
  -2  -5   1       66.13       71.95      0.85 o 
  -1  -5   1       89.17       99.91      2.21 o 
   0  -5   1      588.07      568.65      5.61 o 
   1  -5   1      211.73      221.26      1.20 o 
   2  -5   1       25.29       26.95      0.50 o 
   3  -5   1       26.01       28.08      2.21 o 
   4  -5   1       74.79       69.29      1.53 o 
  -5  -4   1       19.25       22.16      1.19 o 
  -4  -4   1       81.54       87.22      1.69 o 
  -3  -4   1       43.26       40.04      0.69 o 
  -2  -4   1      135.61      153.14      1.77 o 
  -1  -4   1      482.93      486.04      3.35 o 
   0  -4   1      109.90      112.86      2.79 o 
   1  -4   1      584.56      556.58      1.68 o 
   2  -4   1        6.80        6.02      0.20 o 
   3  -4   1        1.42        0.93      0.35 o 
   4  -4   1        0.18        0.57      0.34 o 
   5  -4   1        3.72        4.04      0.44 o 
  -5  -3   1       23.67       27.28      1.29 o 
  -4  -3   1       11.03       10.72      0.83 o 
  -3  -3   1        0.43        0.35      0.39 o 
  -2  -3   1      125.15      138.00      1.47 o 
  -1  -3   1       58.06       57.03      0.34 o 
   0  -3   1      903.19      840.76      3.30 o 
   1  -3   1      843.17      823.87      4.72 o 
   2  -3   1        6.03        9.74      0.22 o 
   3  -3   1       35.16       31.06      0.45 o 
   4  -3   1       14.77       14.53      0.59 o 
   5  -3   1       69.44       62.03      0.97 o 
  -5  -2   1       29.44       26.24      1.21 o 
  -4  -2   1       99.45       97.99      1.71 o 
  -3  -2   1        6.66        8.04      0.38 o 
  -2  -2   1       32.11       36.79      1.34 o 
  -1  -2   1      103.73       97.79      0.58 o 
   0  -2   1      133.76      133.31      0.57 o 
   1  -2   1      266.10      282.53      1.55 o 
   2  -2   1       25.88       27.84      0.26 o 
   3  -2   1       17.27       15.58      0.61 o 
   4  -2   1       84.86       87.99      0.82 o 
   5  -2   1        1.16        2.62      0.64 o 
  -5  -1   1        1.79        2.26      0.78 o 
  -4  -1   1       10.32       12.64      0.84 o 
  -3  -1   1      214.94      222.79      2.07 o 
  -2  -1   1      303.33      295.82      1.91 o 
  -1  -1   1      503.73      485.32      0.97 o 
   0  -1   1     1096.43     1074.05      1.91 o 
   1  -1   1     3302.49     3017.08     21.76 o 
   2  -1   1       21.61       14.75      0.20 o 
   3  -1   1      181.64      189.67      0.97 o 
   4  -1   1       37.53       31.66      0.52 o 
   5  -1   1       18.46       19.89      0.97 o 
  -5   0   1        6.45        6.15      0.84 o 
  -4   0   1      116.52      101.79      1.67 o 
  -3   0   1      383.71      403.75      2.68 o 
  -2   0   1      141.33      151.27      1.34 o 
  -1   0   1      380.66      339.89      0.89 o 
   1   0   1     1661.01     1616.13      3.02 o 
   2   0   1       92.05       83.73      0.57 o 
   3   0   1       72.88       79.32      1.16 o 
   4   0   1        0.78        1.31      0.35 o 
   5   0   1       13.65       15.92      0.94 o 
   6   0   1        3.90        3.47      0.89 o 
  -5   1   1        0.29        0.00      0.63 o 
  -4   1   1       86.87       85.35      0.96 o 
  -3   1   1       55.87       53.56      1.03 o 
  -2   1   1      916.75      865.65     12.81 o 
  -1   1   1     2236.73     2155.06     11.24 o 
   1   1   1       14.09       15.42      0.23 o 
   2   1   1      343.21      330.95      1.23 o 
   3   1   1       82.18       77.00      1.36 o 
   4   1   1       13.51       10.03      0.80 o 
   5   1   1        0.01       -0.19      0.70 o 
   6   1   1        0.28        0.24      0.76 o 
  -5   2   1       10.51       13.43      0.94 o 
  -4   2   1       11.55       13.24      0.49 o 
  -3   2   1       24.76       26.45      0.61 o 
  -2   2   1      158.08      173.62      1.63 o 
  -1   2   1       17.04       17.13      0.25 o 
   0   2   1     2959.90     2898.30     13.93 o 
   1   2   1      874.74      837.95      1.74 o 
   2   2   1       13.95       12.81      0.36 o 
   3   2   1        1.01        1.80      0.24 o 
   4   2   1        3.53        2.83      0.67 o 
   5   2   1        6.00        2.97      0.76 o 
  -5   3   1        5.61        8.12      0.82 o 
  -4   3   1        0.06       -0.27      0.27 o 
  -3   3   1        0.48        1.06      0.19 o 
  -2   3   1       96.55       97.43      0.58 o 
  -1   3   1      394.18      393.95      2.28 o 
   0   3   1     1187.16     1167.27      2.73 o 
   1   3   1       92.60       98.79      0.71 o 
   2   3   1      231.38      256.53      1.11 o 
   3   3   1       50.76       48.47      0.60 o 
   4   3   1        4.35        6.78      0.71 o 
   5   3   1       23.50       23.49      1.09 o 
  -5   4   1        2.53        2.40      0.53 o 
  -4   4   1        1.48        1.45      0.30 o 
  -3   4   1       11.27        8.74      0.30 o 
  -2   4   1      127.68      137.15      1.30 o 
  -1   4   1       97.57       73.29      0.65 o 
   0   4   1      913.06      857.06      2.09 o 
   1   4   1     1214.23     1166.14      3.89 o 
   2   4   1      213.17      227.91      2.35 o 
   3   4   1       59.14       63.72      0.73 o 
   4   4   1        1.36        0.69      0.63 o 
   5   4   1       87.37       81.87      1.77 o 
  -5   5   1        0.28       -0.54      0.54 o 
  -4   5   1       22.54       21.13      0.94 o 
  -3   5   1        2.38        2.02      0.70 o 
  -2   5   1       83.19       81.14      0.51 o 
  -1   5   1       43.22       46.71      1.44 o 
   0   5   1      144.04      147.17      1.45 o 
   1   5   1       15.12       15.82      0.59 o 
   2   5   1       19.22       21.03      0.37 o 
   3   5   1        2.72        4.38      0.40 o 
   4   5   1       24.62       25.32      0.99 o 
   5   5   1        0.00       -0.55      0.71 o 
  -5   6   1        1.84        1.15      0.45 o 
  -4   6   1        0.75        2.42      0.66 o 
  -3   6   1       11.21       12.38      0.79 o 
  -2   6   1       47.59       48.01      0.85 o 
  -1   6   1       37.39       40.73      0.63 o 
   0   6   1       13.36       15.14      0.38 o 
   1   6   1        4.23        3.49      0.15 o 
   2   6   1        5.02        5.53      0.28 o 
   3   6   1       21.13       24.00      1.43 o 
   4   6   1       74.42       72.09      1.49 o 
   5   6   1        1.65        0.84      0.77 o 
  -4   7   1       11.39        9.19      0.81 o 
  -3   7   1      116.85      118.07      1.86 o 
  -2   7   1       54.48       51.41      0.80 o 
  -1   7   1       50.54       49.65      0.70 o 
   0   7   1        2.29        2.40      0.64 o 
   1   7   1       44.09       42.68      0.65 o 
   2   7   1        1.15        2.47      0.25 o 
   3   7   1       19.75       19.26      0.59 o 
   4   7   1        4.14        5.25      0.72 o 
   5   7   1        0.04        0.74      0.80 o 
  -4   8   1        9.31        7.15      0.70 o 
  -3   8   1        4.40        3.79      0.73 o 
  -2   8   1      124.44      121.51      1.22 o 
  -1   8   1        0.01        0.16      0.35 o 
   0   8   1        2.85        3.07      0.35 o 
   1   8   1       22.08       27.73      0.90 o 
   2   8   1        0.57        0.23      0.31 o 
   3   8   1        1.19        2.31      0.63 o 
   4   8   1        2.69        1.66      0.67 o 
   5   8   1        3.48        4.61      0.88 o 
  -4   9   1       10.57       15.25      0.99 o 
  -3   9   1        0.33        0.01      0.64 o 
  -2   9   1       22.52       20.66      0.67 o 
  -1   9   1      102.68       99.49      1.11 o 
   0   9   1      108.28      102.88      2.26 o 
   1   9   1       40.66       40.23      1.10 o 
   2   9   1       82.91       94.46      1.59 o 
   3   9   1        0.16        0.05      0.59 o 
   4   9   1        1.60        1.57      0.62 o 
  -3  10   1        3.06        5.19      0.69 o 
  -2  10   1       14.15       14.97      0.64 o 
  -1  10   1      125.31      135.70      1.35 o 
   0  10   1        0.40        0.79      0.57 o 
   1  10   1        6.53        6.53      0.72 o 
   2  10   1        2.75        4.51      0.74 o 
   3  10   1        0.02       -0.58      0.58 o 
   4  10   1        2.55        3.35      0.67 o 
  -3  11   1        3.23        5.55      0.85 o 
  -2  11   1        1.64        2.17      0.52 o 
  -1  11   1       44.73       40.78      2.12 o 
   0  11   1       13.31       12.14      0.93 o 
   1  11   1       65.62       76.03      1.64 o 
   2  11   1        7.97        9.39      0.81 o 
   3  11   1        3.99        7.61      0.68 o 
  -2  12   1        0.75       -0.10      0.42 o 
  -1  12   1        0.95        2.75      0.81 o 
   0  12   1        1.28        0.31      0.70 o 
   1  12   1       16.25       18.17      1.08 o 
   0  13   1        1.77        1.27      0.70 o 
   1  13   1        6.91        7.59      0.83 o 
   0 -12   2        0.48        0.03      0.66 o 
  -2 -11   2        2.82        1.57      0.51 o 
  -1 -11   2        0.98        0.50      0.65 o 
   0 -11   2       15.21       15.78      0.98 o 
   1 -11   2        0.20        1.26      0.55 o 
   2 -11   2        0.41       -0.63      0.63 o 
  -3 -10   2        2.33        1.41      0.67 o 
  -2 -10   2        6.24        9.63      0.87 o 
  -1 -10   2        0.03       -0.76      0.76 o 
   0 -10   2        0.05        0.56      0.69 o 
   1 -10   2        0.01       -0.09      0.38 o 
   2 -10   2        4.50        4.74      0.69 o 
   3 -10   2        0.53       -0.28      0.67 o 
  -3  -9   2        5.33        4.40      0.73 o 
  -2  -9   2       22.30       21.75      0.98 o 
  -1  -9   2        0.02        0.50      0.58 o 
   0  -9   2       39.60       39.35      1.17 o 
   1  -9   2        6.22        7.06      0.48 o 
   2  -9   2       13.96       11.40      0.70 o 
   3  -9   2        3.58        2.71      0.69 o 
  -4  -8   2        0.02        0.91      1.57 o 
  -3  -8   2        2.92        4.18      0.71 o 
  -2  -8   2        2.03        1.43      0.63 o 
  -1  -8   2       22.15       23.01      0.94 o 
   0  -8   2       14.50       14.42      0.49 o 
   1  -8   2        0.94        0.78      0.36 o 
   2  -8   2       13.43       11.56      0.48 o 
   3  -8   2       10.36        9.38      0.84 o 
   4  -8   2        2.25        1.32      0.72 o 
  -4  -7   2        0.29        0.96      0.68 o 
  -3  -7   2       21.22       22.49      0.65 o 
  -2  -7   2        1.19        0.47      0.59 o 
  -1  -7   2       50.00       43.05      1.08 o 
   0  -7   2       35.18       38.48      0.62 o 
   1  -7   2       56.78       58.89      1.28 o 
   2  -7   2      151.11      137.39      1.19 o 
   3  -7   2        2.63        3.75      0.69 o 
   4  -7   2       15.84       15.63      0.94 o 
  -5  -6   2        2.50        3.38      0.90 o 
  -4  -6   2        0.14        0.34      0.65 o 
  -3  -6   2       21.65       20.20      1.56 o 
  -2  -6   2       11.63        8.69      0.41 o 
  -1  -6   2       42.88       41.72      0.57 o 
   0  -6   2       98.46       90.76      1.03 o 
   1  -6   2       16.74       16.48      0.45 o 
   2  -6   2       88.13       83.20      0.88 o 
   3  -6   2       39.25       35.16      0.87 o 
   4  -6   2        9.20        9.23      0.51 o 
   5  -6   2        9.23       11.36      0.81 o 
  -5  -5   2       22.94       24.35      1.20 o 
  -4  -5   2        0.52        0.43      0.72 o 
  -3  -5   2        1.67        4.50      0.42 o 
  -2  -5   2       38.56       38.15      0.64 o 
  -1  -5   2       14.31       12.70      0.74 o 
   0  -5   2      232.19      241.34      1.94 o 
   1  -5   2        0.05        0.07      0.27 o 
   2  -5   2       74.09       71.81      0.80 o 
   3  -5   2      140.08      142.86      1.25 o 
   4  -5   2       46.09       49.70      0.88 o 
   5  -5   2       17.32       21.49      0.68 o 
  -5  -4   2        1.17        1.73      0.78 o 
  -4  -4   2       13.55       15.55      0.94 o 
  -3  -4   2        4.09        4.27      0.45 o 
  -2  -4   2       97.39      100.66      1.00 o 
  -1  -4   2        2.14        2.97      0.17 o 
   0  -4   2      105.85      124.78      2.51 o 
   1  -4   2       86.45       75.02      0.67 o 
   2  -4   2      238.99      244.99      1.51 o 
   3  -4   2      370.60      342.02      3.31 o 
   4  -4   2        0.34        0.54      0.82 o 
   5  -4   2       10.39       10.31      0.54 o 
  -5  -3   2       29.18       34.44      1.35 o 
  -4  -3   2        0.49       -0.54      0.69 o 
  -3  -3   2      110.92      116.76      1.10 o 
  -2  -3   2      194.79      210.36      2.91 o 
  -1  -3   2       76.82       83.16      0.84 o 
   0  -3   2       54.00       52.80      1.42 o 
   1  -3   2     1622.93     1631.44      4.40 o 
   2  -3   2        1.07        1.78      0.29 o 
   3  -3   2        6.22        6.04      0.36 o 
   4  -3   2       37.90       38.30      0.74 o 
   5  -3   2        3.60        2.35      0.41 o 
  -5  -2   2       42.36       41.02      1.48 o 
  -4  -2   2       99.92      101.59      1.79 o 
  -3  -2   2       15.68       14.99      0.47 o 
  -2  -2   2     1421.21     1519.53      3.24 o 
  -1  -2   2      846.52      871.04      3.62 o 
   0  -2   2       24.42       28.14      0.33 o 
   1  -2   2     2343.62     2170.32      4.99 o 
   2  -2   2       15.22       12.57      0.54 o 
   3  -2   2       32.84       31.87      0.44 o 
   4  -2   2       27.54       25.06      0.72 o 
   5  -2   2        4.11        3.11      0.64 o 
  -5  -1   2       39.46       37.73      1.33 o 
  -4  -1   2      354.78      380.22      3.24 o 
  -3  -1   2        2.53        1.59      0.53 o 
  -2  -1   2        0.17        0.55      0.42 o 
  -1  -1   2      122.81      114.22      2.16 o 
   0  -1   2      203.32      204.74      1.18 o 
   1  -1   2     1420.49     1406.00      2.98 o 
   2  -1   2        0.01       -0.01      0.16 o 
   3  -1   2      121.76      130.28      0.80 o 
   4  -1   2        1.82        1.31      0.28 o 
   5  -1   2       55.42       50.02      0.90 o 
  -5   0   2        6.67        3.52      0.73 o 
  -4   0   2      112.91      115.69      1.85 o 
  -3   0   2       29.68       33.16      0.92 o 
  -2   0   2        2.80        2.60      0.41 o 
  -1   0   2      361.75      358.46      1.16 o 
   0   0   2      749.79      727.70      1.52 o 
   1   0   2       11.74        8.36      0.28 o 
   2   0   2      215.61      213.37      0.80 o 
   3   0   2      326.66      337.09      2.01 o 
   4   0   2       20.86       21.71      0.58 o 
   5   0   2        5.78        5.21      0.48 o 
   6   0   2        9.20       11.99      0.98 o 
  -5   1   2       12.20       13.23      0.93 o 
  -4   1   2       20.94       20.59      1.53 o 
  -3   1   2       13.15       13.29      0.68 o 
  -2   1   2       18.96       13.84      0.53 o 
  -1   1   2      141.68      147.39      0.95 o 
   0   1   2      212.29      232.55      0.68 o 
   1   1   2       15.88       21.03      0.21 o 
   2   1   2       63.76       70.46      0.58 o 
   3   1   2      297.53      316.95      2.50 o 
   4   1   2        0.06       -0.19      0.34 o 
   5   1   2       45.73       46.89      0.89 o 
   6   1   2        2.01        3.29      0.85 o 
  -5   2   2       65.70       66.61      1.62 o 
  -4   2   2       22.36       20.57      0.58 o 
  -3   2   2      135.18      128.68      1.56 o 
  -2   2   2      246.67      237.00      1.67 o 
  -1   2   2      145.49      153.37      1.13 o 
   0   2   2     4194.89     3954.89     11.83 o 
   1   2   2    11787.15    10120.72    106.35 o 
   2   2   2      192.70      188.79      2.20 o 
   3   2   2      230.71      241.24      2.18 o 
   4   2   2       20.90       17.94      0.86 o 
   5   2   2       76.17       83.29      1.65 o 
   6   2   2        0.06       -0.18      0.81 o 
  -5   3   2       20.25       22.05      1.04 o 
  -4   3   2       97.10       97.00      1.50 o 
  -3   3   2       92.10      108.49      1.41 o 
  -2   3   2     1284.46     1425.16      3.33 o 
  -1   3   2       37.19       38.00      0.42 o 
   0   3   2      746.67      721.47      2.24 o 
   1   3   2     5341.38     5102.67     18.06 o 
   2   3   2        1.24        2.05      0.15 o 
   3   3   2      279.90      270.86      4.43 o 
   4   3   2      203.62      194.19      2.15 o 
   5   3   2        4.53        3.72      0.79 o 
  -5   4   2       15.67       14.91      0.88 o 
  -4   4   2       24.74       19.87      0.61 o 
  -3   4   2       29.89       26.29      0.48 o 
  -2   4   2      341.73      290.81      3.37 o 
  -1   4   2     1983.94     1946.34      7.36 o 
   0   4   2       42.10       37.29      0.66 o 
   1   4   2       95.22      109.72      0.54 o 
   2   4   2      644.27      703.27      3.30 o 
   3   4   2        4.33        3.23      0.28 o 
   4   4   2        1.50        1.63      0.62 o 
   5   4   2        1.67        0.93      0.76 o 
  -5   5   2        1.00        3.34      0.63 o 
  -4   5   2       83.16       77.82      1.56 o 
  -3   5   2        0.01        0.43      0.20 o 
  -2   5   2       70.56       66.93      0.72 o 
  -1   5   2      356.43      387.58      2.33 o 
   0   5   2       69.13       72.39      0.95 o 
   1   5   2       46.76       44.83      0.39 o 
   2   5   2      150.91      156.39      1.52 o 
   3   5   2        5.34        1.56      0.29 o 
   4   5   2       25.86       22.86      0.95 o 
   5   5   2       22.99       20.59      1.05 o 
  -5   6   2        9.80        9.23      0.75 o 
  -4   6   2        5.92        4.21      0.67 o 
  -3   6   2        0.68        2.04      0.40 o 
  -2   6   2       20.72       18.99      0.52 o 
  -1   6   2        8.74        4.06      0.33 o 
   0   6   2      117.09      103.30      0.82 o 
   1   6   2      412.03      434.66      7.33 o 
   2   6   2        7.36       10.29      0.31 o 
   3   6   2       53.15       53.60      0.85 o 
   4   6   2       37.49       38.10      1.14 o 
   5   6   2       20.88       18.53      1.07 o 
  -4   7   2        6.07        6.23      0.72 o 
  -3   7   2      196.79      195.70      2.37 o 
  -2   7   2      108.89      101.87      1.07 o 
  -1   7   2        2.52        4.21      0.37 o 
   0   7   2       62.81       72.00      0.76 o 
   1   7   2       23.73       24.68      0.88 o 
   2   7   2       76.30       69.78      0.86 o 
   3   7   2       25.84       26.44      0.53 o 
   4   7   2       59.69       57.90      1.36 o 
   5   7   2        0.06        0.38      0.81 o 
  -4   8   2        0.04        2.69      0.68 o 
  -3   8   2       15.62       15.77      0.94 o 
  -2   8   2       25.62       25.03      0.67 o 
  -1   8   2       15.42       20.24      0.57 o 
   0   8   2       17.13       16.17      1.08 o 
   1   8   2       13.24       13.93      1.46 o 
   2   8   2      114.18      109.01      0.81 o 
   3   8   2       16.73       17.54      0.53 o 
   4   8   2        1.22        0.56      0.67 o 
   5   8   2        0.09       -0.56      0.74 o 
  -4   9   2        6.67        6.68      0.74 o 
  -3   9   2        2.43        3.29      0.74 o 
  -2   9   2        1.36        1.81      0.54 o 
  -1   9   2      148.85      145.66      2.94 o 
   0   9   2        7.06        6.14      0.40 o 
   1   9   2        4.29        3.17      0.59 o 
   2   9   2        1.40        1.45      0.38 o 
   3   9   2       12.65       13.24      0.43 o 
   4   9   2        8.22        8.19      0.74 o 
  -3  10   2        3.63        3.43      0.67 o 
  -2  10   2        0.13        0.41      0.67 o 
  -1  10   2      113.32      113.84      4.77 o 
   0  10   2        4.67        6.04      0.72 o 
   1  10   2        7.54        8.27      0.77 o 
   2  10   2      134.07      136.06      1.99 o 
   3  10   2        0.79        1.17      1.33 o 
   4  10   2        0.64        1.56      0.67 o 
  -3  11   2       63.76       80.03      1.85 o 
  -2  11   2       15.35       16.85      0.73 o 
  -1  11   2       12.95       11.30      0.56 o 
   0  11   2      103.59      102.96      1.81 o 
   1  11   2       18.33       20.76      1.01 o 
   2  11   2       15.63       16.25      0.93 o 
   3  11   2       10.66       10.43      0.72 o 
  -2  12   2        3.04        3.71      0.52 o 
  -1  12   2        7.64        9.91      1.05 o 
   0  12   2       41.89       41.48      1.35 o 
   1  12   2        0.30        1.14      0.64 o 
   2  12   2        5.12        4.78      0.69 o 
  -1  13   2        1.04        0.33      0.96 o 
   0  13   2        0.37        0.39      0.93 o 
   1  13   2        0.32       -0.57      0.57 o 
  -1 -11   3       13.35       12.78      0.95 o 
   0 -11   3        6.26       11.83      0.84 o 
   1 -11   3        0.72        0.44      0.55 o 
  -2 -10   3        5.81        7.41      0.86 o 
  -1 -10   3        2.96        3.29      0.67 o 
   0 -10   3       42.36       40.84      1.25 o 
   1 -10   3        2.56        2.67      0.67 o 
   2 -10   3        0.27        1.56      0.63 o 
  -3  -9   3       23.84       24.25      1.12 o 
  -2  -9   3       26.54       26.47      1.13 o 
  -1  -9   3       18.50       19.97      0.97 o 
   0  -9   3       54.89       52.50      1.29 o 
   1  -9   3        0.78        1.13      0.37 o 
   2  -9   3        0.03        0.17      0.56 o 
   3  -9   3        1.05        2.41      0.69 o 
  -4  -8   3        5.89        4.72      0.60 o 
  -3  -8   3       90.63       95.90      1.83 o 
  -2  -8   3       98.73      106.99      1.82 o 
  -1  -8   3       27.52       24.49      0.97 o 
   0  -8   3       89.67       83.37      0.96 o 
   1  -8   3      101.52       92.70      1.27 o 
   2  -8   3        4.33        4.48      0.58 o 
   3  -8   3        0.02        0.91      0.60 o 
   4  -8   3        7.42        8.25      0.94 o 
  -4  -7   3        1.96        2.00      1.98 o 
  -3  -7   3       12.88        9.77      0.75 o 
  -2  -7   3      160.06      159.42      2.06 o 
  -1  -7   3      262.58      250.75      2.41 o 
   0  -7   3       95.27       96.06      2.58 o 
   1  -7   3        4.44        3.89      0.51 o 
   2  -7   3        0.50       -0.35      0.60 o 
   3  -7   3        0.22       -0.04      0.58 o 
   4  -7   3        5.61        4.93      0.63 o 
  -4  -6   3        0.18        0.73      0.78 o 
  -3  -6   3       24.88       22.05      0.66 o 
  -2  -6   3       60.98       68.91      1.06 o 
  -1  -6   3        3.70        3.22      0.60 o 
   0  -6   3      221.26      222.97      2.68 o 
   1  -6   3        7.45        7.32      0.49 o 
   2  -6   3      174.27      171.12      1.39 o 
   3  -6   3       20.36       20.09      0.86 o 
   4  -6   3        7.30        8.66      0.81 o 
  -5  -5   3        0.10       -0.09      0.82 o 
  -4  -5   3       36.22       41.39      1.47 o 
  -3  -5   3        0.02       -0.10      0.37 o 
  -2  -5   3        2.42        3.36      0.36 o 
  -1  -5   3        1.41        1.79      0.25 o 
   0  -5   3        7.14        9.35      0.83 o 
   1  -5   3      227.40      217.51      2.13 o 
   2  -5   3       65.65       62.73      1.86 o 
   3  -5   3      359.06      352.48      2.84 o 
   4  -5   3        1.94        0.98      0.36 o 
   5  -5   3        6.06        5.95      0.49 o 
  -5  -4   3        0.00        1.22      0.78 o 
  -4  -4   3        0.26        0.26      0.43 o 
  -3  -4   3        0.93        1.15      0.45 o 
  -2  -4   3        5.12        5.51      0.38 o 
  -1  -4   3      340.00      355.42      4.55 o 
   0  -4   3       53.02       70.31      0.43 o 
   1  -4   3      510.88      499.39      1.71 o 
   2  -4   3      641.32      634.77      1.95 o 
   3  -4   3      649.82      640.37      3.59 o 
   4  -4   3       61.23       61.90      0.96 o 
   5  -4   3        2.33        1.36      0.84 o 
  -5  -3   3       25.51       22.42      1.19 o 
  -4  -3   3        0.00       -0.61      0.91 o 
  -3  -3   3       54.23       54.07      1.24 o 
  -2  -3   3      207.71      225.43      1.68 o 
  -1  -3   3      597.89      619.86      3.34 o 
   0  -3   3       93.71       90.46      0.47 o 
   1  -3   3     1582.07     1640.38      3.75 o 
   2  -3   3       64.52       74.41      0.62 o 
   3  -3   3       45.17       41.42      0.81 o 
   4  -3   3       34.71       35.89      0.96 o 
   5  -3   3        0.80        0.84      0.45 o 
  -5  -2   3        0.72       -0.43      0.86 o 
  -4  -2   3        6.01        4.88      0.76 o 
  -3  -2   3      330.86      320.67      2.73 o 
  -2  -2   3       59.43       74.31      0.64 o 
  -1  -2   3       89.83      112.04      2.64 o 
   0  -2   3      543.09      574.45      2.69 o 
   1  -2   3        7.68        8.04      0.43 o 
   2  -2   3      143.57      142.91      0.92 o 
   3  -2   3        2.62        2.27      0.24 o 
   4  -2   3       51.24       50.25      1.55 o 
   5  -2   3        0.08        0.10      0.49 o 
  -5  -1   3        6.40        5.84      0.93 o 
  -4  -1   3      285.66      304.03      2.97 o 
  -3  -1   3       64.53       58.14      1.21 o 
  -2  -1   3      233.53      231.85      3.40 o 
  -1  -1   3      731.20      702.79      1.67 o 
   0  -1   3      562.83      560.22      1.75 o 
   1  -1   3       19.39       18.58      0.21 o 
   2  -1   3      310.30      335.63      1.60 o 
   3  -1   3        0.57        0.94      0.24 o 
   4  -1   3       40.39       41.58      0.57 o 
   5  -1   3       13.39       12.90      0.87 o 
  -5   0   3       25.25       26.61      1.26 o 
  -4   0   3      139.58      138.81      2.09 o 
  -3   0   3        3.24        5.85      0.62 o 
  -2   0   3        1.04        0.16      0.22 o 
  -1   0   3       19.05       22.32      0.42 o 
   0   0   3      348.18      353.07      1.32 o 
   1   0   3        0.20       -0.01      0.14 o 
   2   0   3       24.50       25.28      0.36 o 
   3   0   3       78.77       74.53      0.67 o 
   4   0   3      142.11      130.12      1.07 o 
   5   0   3        0.53        0.63      0.38 o 
   6   0   3       33.88       39.52      1.30 o 
  -5   1   3        0.20        0.17      0.82 o 
  -4   1   3       13.12       11.95      0.84 o 
  -3   1   3      142.58      140.08      1.71 o 
  -2   1   3        0.28       -0.07      0.37 o 
  -1   1   3      678.05      711.40      2.19 o 
   0   1   3      991.65      982.30      2.12 o 
   1   1   3        9.12       18.41      0.70 o 
   2   1   3       27.03       30.53      0.30 o 
   3   1   3      248.20      273.14      1.08 o 
   4   1   3        6.14        6.38      0.42 o 
   5   1   3       11.08        9.75      0.55 o 
   6   1   3        5.77        5.48      0.82 o 
  -5   2   3        0.18       -0.11      0.76 o 
  -4   2   3       65.70       65.82      1.43 o 
  -3   2   3        3.03        6.78      0.59 o 
  -2   2   3        3.21        3.20      0.39 o 
  -1   2   3      738.91      741.95      1.86 o 
   0   2   3      214.08      259.63      0.88 o 
   1   2   3     3485.45     3353.98     18.87 o 
   2   2   3      363.52      324.57      0.71 o 
   3   2   3       75.80       80.79      1.47 o 
   4   2   3       34.30       34.43      0.70 o 
   5   2   3        4.03        5.02      0.49 o 
   6   2   3        8.21        7.27      0.86 o 
  -5   3   3        1.29        2.44      0.71 o 
  -4   3   3       55.47       49.90      1.26 o 
  -3   3   3        0.00        0.37      0.50 o 
  -2   3   3        1.21        2.76      0.43 o 
  -1   3   3     1755.43     1768.24      4.29 o 
   0   3   3      978.51      993.92      2.69 o 
   1   3   3      118.86      126.50      0.42 o 
   2   3   3      480.12      484.74      2.46 o 
   3   3   3        9.26       11.00      0.47 o 
   4   3   3       30.42       32.66      0.69 o 
   5   3   3       17.00       14.74      0.93 o 
   6   3   3        3.18        3.11      0.90 o 
  -5   4   3       23.22       21.68      1.25 o 
  -4   4   3       13.16       12.11      0.77 o 
  -3   4   3       15.26       17.03      0.71 o 
  -2   4   3       24.64       24.67      0.74 o 
  -1   4   3        0.05       -0.02      0.40 o 
   0   4   3       12.13       13.45      0.52 o 
   1   4   3      116.08      118.55      1.16 o 
   2   4   3      403.44      378.09      1.00 o 
   3   4   3      147.52      138.76      2.01 o 
   4   4   3        0.08        0.38      0.58 o 
   5   4   3        2.51        3.43      0.78 o 
  -5   5   3       25.07       24.56      1.05 o 
  -4   5   3        4.56        4.87      0.61 o 
  -3   5   3       30.65       32.18      0.63 o 
  -2   5   3        2.74        2.13      0.49 o 
  -1   5   3       36.73       34.78      0.81 o 
   0   5   3       54.83       74.77      1.01 o 
   1   5   3       14.49       16.22      0.59 o 
   2   5   3      215.15      213.42      2.96 o 
   3   5   3       25.43       18.15      0.54 o 
   4   5   3       33.55       32.57      1.07 o 
   5   5   3        0.01       -0.06      0.73 o 
  -4   6   3        6.33        5.65      0.68 o 
  -3   6   3        0.01        0.16      0.28 o 
  -2   6   3       11.44       12.64      0.65 o 
  -1   6   3      183.64      202.42      1.81 o 
   0   6   3        2.91        1.66      0.50 o 
   1   6   3      106.00      112.26      2.76 o 
   2   6   3      144.90      119.31      0.89 o 
   3   6   3       30.76       30.57      0.49 o 
   4   6   3        6.99        6.90      0.75 o 
   5   6   3        4.87        4.50      0.74 o 
  -4   7   3        1.67        2.01      0.64 o 
  -3   7   3       18.53       18.16      0.70 o 
  -2   7   3        4.04        5.30      0.44 o 
  -1   7   3        2.87        4.31      0.57 o 
   0   7   3      154.78      132.52      1.56 o 
   1   7   3        4.84        3.00      0.74 o 
   2   7   3        9.40        8.30      0.38 o 
   3   7   3      164.61      164.21      1.07 o 
   4   7   3       29.11       28.82      1.06 o 
   5   7   3        0.17       -0.58      0.76 o 
  -4   8   3        8.59        9.26      0.87 o 
  -3   8   3        0.12        0.21      0.46 o 
  -2   8   3       12.15       14.26      0.80 o 
  -1   8   3       16.17       19.24      0.56 o 
   0   8   3        4.86        3.68      0.35 o 
   1   8   3        9.44       11.28      0.64 o 
   2   8   3       17.93       17.50      0.63 o 
   3   8   3       40.85       42.45      0.76 o 
   4   8   3       21.12       20.63      0.94 o 
   5   8   3        8.45        8.25      0.80 o 
  -4   9   3        0.04        0.48      0.56 o 
  -3   9   3       25.50       23.68      1.14 o 
  -2   9   3        0.20       -0.06      0.43 o 
  -1   9   3        5.07        4.61      0.46 o 
   0   9   3       12.22       12.17      1.20 o 
   1   9   3        0.05        0.36      0.29 o 
   2   9   3        4.40        4.16      0.38 o 
   3   9   3       23.53       22.04      0.49 o 
   4   9   3        3.97        3.77      0.65 o 
  -3  10   3        9.21       10.50      0.83 o 
  -2  10   3        7.40        6.99      0.52 o 
  -1  10   3       49.28       48.92      0.92 o 
   0  10   3        0.13        0.37      0.67 o 
   1  10   3        4.22        2.82      0.64 o 
   2  10   3       16.03       16.59      0.91 o 
   3  10   3       18.13       18.48      1.44 o 
   4  10   3        0.16       -0.12      0.58 o 
  -3  11   3        0.99        1.83      0.70 o 
  -2  11   3        0.56        0.52      0.92 o 
  -1  11   3       16.03       12.57      0.92 o 
   0  11   3        3.68        3.98      0.80 o 
   1  11   3        2.42        2.28      0.64 o 
   2  11   3        8.10        7.92      0.75 o 
   3  11   3       11.32       12.32      0.74 o 
   4  11   3        1.39        1.01      0.57 o 
  -2  12   3        4.54        4.02      0.63 o 
  -1  12   3        1.57        0.20      0.90 o 
   0  12   3       32.66       37.64      1.32 o 
   1  12   3        0.11       -0.07      0.59 o 
   2  12   3        1.56        3.11      0.65 o 
   3  12   3        0.40        2.59      0.51 o 
  -1  13   3        3.83        3.55      0.93 o 
   0  13   3       16.37       16.17      1.18 o 
   1  13   3        8.00        9.34      1.03 o 
   2  13   3        6.15        3.97      0.68 o 
   0 -11   4        5.68        6.78      0.77 o 
  -1 -10   4        1.43        2.47      0.68 o 
   1 -10   4        2.45        3.29      0.62 o 
   2 -10   4       10.03       10.85      0.90 o 
  -3  -9   4        4.81        5.80      0.70 o 
  -2  -9   4       14.71       16.18      0.99 o 
  -1  -9   4       11.84       10.02      0.76 o 
   0  -9   4        3.78        4.56      0.73 o 
   1  -9   4        0.10        0.25      0.69 o 
   2  -9   4        5.55        4.71      0.68 o 
   3  -9   4       14.15       18.28      1.01 o 
  -3  -8   4        3.80        3.05      0.74 o 
  -2  -8   4       11.99       13.56      0.93 o 
  -1  -8   4       16.54       17.99      0.92 o 
   0  -8   4        2.40        2.86      0.65 o 
   1  -8   4       24.61       17.93      0.58 o 
   2  -8   4       15.54       14.78      0.81 o 
   3  -8   4        0.60        1.18      0.58 o 
  -4  -7   4        0.63        0.69      0.49 o 
  -3  -7   4        4.65        5.82      0.83 o 
  -2  -7   4       10.77       11.51      0.88 o 
  -1  -7   4        8.23        7.15      0.72 o 
   0  -7   4       34.52       34.92      0.66 o 
   1  -7   4        4.88        5.43      0.42 o 
   2  -7   4       10.24        9.42      0.71 o 
   3  -7   4        0.25        0.20      0.60 o 
   4  -7   4        5.21        5.48      0.75 o 
  -4  -6   4        5.22        4.94      1.05 o 
  -3  -6   4        0.12        1.19      0.63 o 
  -2  -6   4       20.61       22.05      0.97 o 
  -1  -6   4      145.35      145.35      1.86 o 
   0  -6   4       40.06       38.87      0.65 o 
   1  -6   4        3.05        2.35      0.31 o 
   2  -6   4       17.38       15.38      0.77 o 
   3  -6   4       44.12       45.04      1.20 o 
   4  -6   4       17.50       18.71      0.62 o 
  -4  -5   4        3.18        2.59      0.56 o 
  -3  -5   4        2.25        0.19      0.65 o 
  -2  -5   4        8.91        8.66      0.45 o 
  -1  -5   4      179.49      194.90      4.58 o 
   0  -5   4       12.65       12.00      0.40 o 
   1  -5   4        1.35       -0.05      0.29 o 
   2  -5   4       25.47       29.93      0.91 o 
   3  -5   4       32.98       32.44      1.02 o 
   4  -5   4        0.21        1.22      0.41 o 
   5  -5   4        6.32        8.26      2.06 o 
  -4  -4   4        0.16        0.37      0.80 o 
  -3  -4   4       38.37       35.49      0.76 o 
  -2  -4   4       98.49      100.28      1.39 o 
  -1  -4   4      120.95      120.05      0.92 o 
   0  -4   4      207.81      215.16      1.18 o 
   1  -4   4       42.98       45.53      0.60 o 
   2  -4   4        0.01        0.24      0.49 o 
   3  -4   4        1.25        0.61      0.62 o 
   4  -4   4       84.04       82.95      1.08 o 
   5  -4   4        4.74        5.88      0.85 o 
  -5  -3   4        4.20        2.31      0.86 o 
  -4  -3   4       34.07       35.60      0.83 o 
  -3  -3   4        7.42        8.77      0.48 o 
  -2  -3   4       43.80       48.90      0.75 o 
  -1  -3   4       34.82       42.41      0.44 o 
   0  -3   4      157.77      153.03      1.56 o 
   1  -3   4       49.49       49.93      0.81 o 
   2  -3   4       14.97        9.92      0.34 o 
   3  -3   4      134.94      120.96      1.59 o 
   4  -3   4       73.35       75.94      1.06 o 
   5  -3   4        3.52        3.63      0.85 o 
  -5  -2   4        0.06        0.21      0.84 o 
  -4  -2   4        8.64       10.01      0.52 o 
  -3  -2   4      118.62      125.26      4.16 o 
  -2  -2   4       22.18       20.00      0.40 o 
  -1  -2   4       34.35       31.20      0.86 o 
   0  -2   4        8.34       10.91      0.31 o 
   1  -2   4      283.11      306.39      1.62 o 
   2  -2   4       18.38       15.97      1.96 o 
   3  -2   4        8.89        7.53      0.51 o 
   4  -2   4       15.91       15.49      1.96 o 
   5  -2   4        5.05        6.75      0.53 o 
  -5  -1   4        0.12        1.32      0.80 o 
  -4  -1   4       71.72       75.34      1.63 o 
  -3  -1   4        3.52        4.90      0.67 o 
  -2  -1   4      227.99      209.11      1.12 o 
  -1  -1   4      161.82      169.99      0.85 o 
   0  -1   4       28.83       30.40      0.53 o 
   1  -1   4      567.49      578.12      1.91 o 
   2  -1   4        3.04        4.04      0.69 o 
   3  -1   4      248.37      236.68      1.84 o 
   4  -1   4       16.02       15.11      0.71 o 
   5  -1   4        3.41        4.27      0.64 o 
  -5   0   4        2.49        3.78      0.93 o 
  -4   0   4        8.53        6.63      0.90 o 
  -3   0   4       74.34       77.78      1.40 o 
  -2   0   4       26.31       13.11      0.69 o 
  -1   0   4      178.44      163.51      1.13 o 
   0   0   4     1150.83     1200.32      2.79 o 
   1   0   4      998.30     1076.08     11.77 o 
   2   0   4        8.76       13.70      0.68 o 
   3   0   4        2.46        1.14      0.22 o 
   4   0   4        1.52        1.94      0.26 o 
   5   0   4       11.27       11.94      0.88 o 
  -5   1   4        0.00       -0.29      0.84 o 
  -4   1   4      372.98      376.92      3.30 o 
  -3   1   4       62.70       61.64      1.25 o 
  -2   1   4       13.19        6.55      0.30 o 
  -1   1   4     1475.72     1468.67      3.43 o 
   0   1   4      502.87      523.73      1.82 o 
   1   1   4       31.79       31.13      0.34 o 
   2   1   4        0.00        0.16      0.15 o 
   3   1   4        4.99        4.91      0.25 o 
   4   1   4        2.68        3.34      0.38 o 
   5   1   4       17.94       15.68      0.88 o 
   6   1   4        6.73        5.70      0.84 o 
  -5   2   4        6.79        8.31      0.96 o 
  -4   2   4        0.23        0.59      0.70 o 
  -3   2   4      143.65      147.74      1.81 o 
  -2   2   4       13.35       14.97      0.60 o 
  -1   2   4      410.86      405.11      1.94 o 
   0   2   4     1322.11     1241.99      6.24 o 
   1   2   4        9.57       24.83     10.76 o 
   2   2   4       45.59       40.37      0.26 o 
   3   2   4        4.13        4.21      0.21 o 
   4   2   4       25.01       23.62      0.61 o 
   5   2   4        0.02       -0.21      0.37 o 
   6   2   4        7.15        8.30      1.31 o 
  -5   3   4        3.44        2.51      0.79 o 
  -4   3   4       18.74       17.71      0.92 o 
  -3   3   4       55.73       47.07      1.09 o 
  -1   3   4      114.89      131.68      0.90 o 
   0   3   4      160.51      164.59      0.84 o 
   1   3   4      615.94      647.86      4.87 o 
   2   3   4       12.03        8.71      0.16 o 
   3   3   4       14.62       14.52      0.37 o 
   4   3   4       70.47       67.64      0.92 o 
   5   3   4        9.69        8.68      0.56 o 
   6   3   4        1.56        2.86      0.82 o 
  -5   4   4        8.30        7.55      0.92 o 
  -4   4   4       63.66       59.71      1.40 o 
  -3   4   4       17.13       16.79      0.75 o 
  -2   4   4      108.10      114.02      1.44 o 
  -1   4   4       12.06       13.88      0.58 o 
   0   4   4      664.44      621.81     20.30 o 
   1   4   4      851.06      884.82      1.95 o 
   2   4   4      270.00      250.41      0.65 o 
   3   4   4        5.23        5.50      0.37 o 
   4   4   4        0.55        0.54      0.38 o 
   5   4   4       30.21       30.91      1.13 o 
  -5   5   4        2.40        1.47      0.49 o 
  -4   5   4       14.05       13.83      0.81 o 
  -3   5   4       10.59        9.63      0.46 o 
  -2   5   4       99.48      103.86      1.44 o 
  -1   5   4      653.88      664.87      3.12 o 
   0   5   4        0.83        4.80      0.46 o 
   1   5   4        9.38        9.25      0.18 o 
   2   5   4     1398.08     1396.95      1.97 o 
   3   5   4      161.26      160.67      2.51 o 
   4   5   4       83.06       91.42      1.54 o 
   5   5   4       33.56       31.66      1.19 o 
  -4   6   4       13.34       11.06      0.53 o 
  -3   6   4        1.00        0.37      0.53 o 
  -2   6   4        0.01        0.24      0.48 o 
  -1   6   4       40.07       42.66      0.96 o 
   0   6   4      270.51      254.73      1.99 o 
   1   6   4      143.11      131.73      1.41 o 
   2   6   4      538.49      536.32      1.55 o 
   3   6   4        4.25        2.79      0.40 o 
   4   6   4       80.51       78.81      1.48 o 
   5   6   4        0.39       -0.52      0.75 o 
  -4   7   4        3.15        3.05      0.71 o 
  -3   7   4       19.68       15.86      0.89 o 
  -2   7   4       19.49       17.15      0.78 o 
  -1   7   4       15.73       13.49      0.72 o 
   0   7   4      490.89      526.76      3.06 o 
   1   7   4       56.35       53.25      1.03 o 
   2   7   4        7.64        9.71      0.40 o 
   3   7   4      217.31      224.25      3.39 o 
   4   7   4        0.44        0.16      0.66 o 
   5   7   4        0.26        0.40      0.70 o 
  -4   8   4        5.03        6.00      0.77 o 
  -3   8   4       18.33       13.01      0.61 o 
  -2   8   4        4.19        5.58      0.69 o 
  -1   8   4        3.11        5.27      0.62 o 
   0   8   4        2.77        2.03      0.62 o 
   1   8   4        0.04        0.19      0.53 o 
   2   8   4       85.56       97.88      0.99 o 
   3   8   4        4.43        6.23      0.52 o 
   4   8   4        6.39        6.09      0.75 o 
   5   8   4        1.39        1.94      0.71 o 
  -3   9   4       54.30       47.43      0.95 o 
  -2   9   4       98.94       97.94      1.20 o 
  -1   9   4        0.02       -0.46      0.56 o 
   0   9   4       22.89       22.22      0.58 o 
   1   9   4        7.02        8.91      0.79 o 
   2   9   4        1.71        1.82      0.34 o 
   3   9   4       25.17       25.21      0.52 o 
   4   9   4       22.91       23.08      0.96 o 
  -3  10   4        7.74        6.48      0.87 o 
  -2  10   4        0.14        0.09      0.47 o 
  -1  10   4       12.21        9.24      0.57 o 
   0  10   4        1.45        1.27      0.68 o 
   1  10   4        0.48        0.45      0.46 o 
   2  10   4        4.06        2.86      0.41 o 
   3  10   4       17.75       16.98      1.89 o 
   4  10   4        2.18        2.86      0.60 o 
  -3  11   4        1.66        1.13      0.75 o 
  -2  11   4        0.12        0.29      0.77 o 
  -1  11   4       21.25       20.04      1.97 o 
   0  11   4       63.96       64.54      1.53 o 
   1  11   4        5.39        4.70      0.85 o 
   2  11   4        3.75        2.22      0.64 o 
   3  11   4        4.34        5.77      0.63 o 
   4  11   4        0.03        0.59      0.61 o 
  -2  12   4        0.69        3.24      0.57 o 
  -1  12   4        2.74        4.87      0.99 o 
   0  12   4       33.74       33.55      1.34 o 
   1  12   4        6.19        7.43      0.99 o 
   2  12   4        6.19        4.68      0.62 o 
   3  12   4       16.57       11.71      0.71 o 
  -1  13   4        7.14        9.45      1.03 o 
   0  13   4       46.27       43.51      1.49 o 
   1  13   4       25.47       30.04      1.44 o 
   2  13   4        6.11        6.34      0.86 o 
  -1 -10   5        3.69        3.30      0.70 o 
   0 -10   5       22.13       21.01      1.00 o 
   1 -10   5        5.57        7.66      0.72 o 
  -2  -9   5        0.36        2.30      0.66 o 
  -1  -9   5        2.70        2.73      0.66 o 
   0  -9   5        1.79        2.68      0.67 o 
   1  -9   5       23.13       23.06      0.64 o 
   2  -9   5        4.64        4.40      0.76 o 
  -3  -8   5        5.39        2.10      0.75 o 
  -2  -8   5       13.63       15.39      0.99 o 
  -1  -8   5        1.91        2.39      0.69 o 
   0  -8   5       11.36        7.79      0.72 o 
   1  -8   5       27.17       22.84      0.63 o 
   2  -8   5        0.21        0.61      0.63 o 
   3  -8   5        4.04        2.97      0.72 o 
  -3  -7   5        2.35        3.66      0.68 o 
  -2  -7   5      135.67      140.31      2.09 o 
  -1  -7   5       25.20       24.01      0.97 o 
   0  -7   5        0.92        0.40      0.34 o 
   1  -7   5       35.46       27.49      0.87 o 
   2  -7   5        5.30        5.62      0.70 o 
   3  -7   5       26.44       29.14      1.07 o 
   4  -7   5        1.73        5.16      0.86 o 
  -4  -6   5       15.81       22.65      3.77 o 
  -3  -6   5       38.28       43.29      1.34 o 
  -2  -6   5       91.68       95.59      1.72 o 
  -1  -6   5       80.56       86.17      1.54 o 
   0  -6   5       64.99       70.84      2.45 o 
   1  -6   5      195.08      173.39      2.72 o 
   2  -6   5       41.64       32.82      1.01 o 
   3  -6   5       14.43       15.01      0.82 o 
   4  -6   5       21.10       22.96      1.60 o 
  -4  -5   5       16.39       14.72      2.22 o 
  -3  -5   5       10.98        8.34      0.62 o 
  -2  -5   5       93.13       87.62      1.59 o 
  -1  -5   5      474.72      461.62      3.98 o 
   0  -5   5      267.59      269.93      2.70 o 
   1  -5   5       16.67       16.87      0.49 o 
   2  -5   5      106.99      106.62      1.57 o 
   3  -5   5        1.38        2.26      0.60 o 
   4  -5   5       10.37       12.69      1.19 o 
  -4  -4   5       12.55       10.63      0.65 o 
  -3  -4   5       66.78       62.55      1.70 o 
  -2  -4   5       27.63       22.36      0.59 o 
  -1  -4   5      281.17      275.42      1.40 o 
   0  -4   5        1.93        1.51      0.28 o 
   1  -4   5      137.54      138.22      1.83 o 
   2  -4   5       29.07       31.75      0.90 o 
   3  -4   5       43.47       41.49      1.10 o 
   4  -4   5        1.22        1.72      0.46 o 
   5  -4   5        0.37        2.71      1.48 o 
  -4  -3   5       33.53       35.14      0.83 o 
  -3  -3   5       15.48       16.19      0.59 o 
  -2  -3   5        0.10        0.33      0.36 o 
  -1  -3   5        8.56        7.48      0.26 o 
   0  -3   5       15.41       13.80      0.27 o 
   1  -3   5       88.08       81.59      1.41 o 
   2  -3   5       13.13       12.73      0.65 o 
   3  -3   5        0.21       -0.13      0.60 o 
   4  -3   5      140.19      141.07      1.37 o 
   5  -3   5        3.23        3.54      0.72 o 
  -5  -2   5        7.49       11.99      1.06 o 
  -4  -2   5       23.25       28.14      1.80 o 
  -3  -2   5       39.20       39.01      1.11 o 
  -2  -2   5       57.45       65.23      0.70 o 
  -1  -2   5        1.95        0.89      0.21 o 
   0  -2   5       15.99       12.94      0.44 o 
   1  -2   5      456.10      467.46      2.84 o 
   2  -2   5        7.43        6.59      0.52 o 
   3  -2   5      195.23      195.61      1.89 o 
   4  -2   5      523.63      534.73      2.48 o 
   5  -2   5        0.33        1.40      0.84 o 
  -5  -1   5       15.12       16.36      1.20 o 
  -4  -1   5       35.07       34.87      1.21 o 
  -3  -1   5       16.17       16.72      0.84 o 
  -2  -1   5      134.25      125.79      0.94 o 
  -1  -1   5       33.89       28.90      0.45 o 
   0  -1   5      497.22      512.65      2.16 o 
   1  -1   5      142.18      166.35      3.03 o 
   2  -1   5     1084.39     1126.99      9.13 o 
   3  -1   5        0.01       -0.03      0.44 o 
   4  -1   5        0.35        2.03      0.62 o 
   5  -1   5       45.96       40.09      1.24 o 
  -5   0   5        0.23       -0.27      0.74 o 
  -4   0   5        6.04        5.19      0.81 o 
  -3   0   5      380.61      358.23      2.91 o 
  -2   0   5       13.01       11.81      0.37 o 
  -1   0   5      819.90      921.32      2.91 o 
   0   0   5      389.48      394.62      1.83 o 
   1   0   5       27.94       27.53      0.52 o 
   2   0   5       64.79       70.72      0.65 o 
   3   0   5        8.94        7.58      0.31 o 
   4   0   5        1.34        1.53      0.27 o 
   5   0   5       70.34       76.43      1.67 o 
  -5   1   5       22.53       26.75      1.32 o 
  -4   1   5        0.12        0.65      0.67 o 
  -3   1   5      807.15      749.02      4.16 o 
  -2   1   5        3.53        3.32      0.30 o 
  -1   1   5      568.43      607.17      2.42 o 
   0   1   5      217.85      232.77      1.38 o 
   1   1   5        1.14        0.54      0.26 o 
   2   1   5       99.38      110.86      0.78 o 
   3   1   5        0.03        0.20      0.21 o 
   4   1   5       14.21       14.93      0.75 o 
   5   1   5        0.24        0.77      0.77 o 
  -5   2   5        0.03       -0.55      0.82 o 
  -4   2   5       88.59       90.19      1.79 o 
  -3   2   5      261.86      251.54      2.43 o 
  -2   2   5      100.65      103.54      1.24 o 
  -1   2   5       32.34       25.89      0.60 o 
   0   2   5       41.37       51.57      0.69 o 
   1   2   5       20.56       21.23      0.51 o 
   2   2   5       23.25       21.13      0.43 o 
   3   2   5        0.13        0.44      0.19 o 
   4   2   5       65.24       68.50      0.90 o 
   5   2   5        6.34        4.15      0.47 o 
  -5   3   5        5.53        7.55      0.87 o 
  -4   3   5        1.42        1.30      0.69 o 
  -3   3   5      107.12      102.38      1.59 o 
  -1   3   5       15.07       17.11      0.43 o 
   0   3   5     1230.94     1280.76      2.51 o 
   1   3   5      535.62      553.47      2.04 o 
   2   3   5        1.65        2.16      0.15 o 
   3   3   5       36.45       42.31      0.81 o 
   4   3   5       19.11       17.51      0.55 o 
   5   3   5        0.00       -0.40      0.42 o 
  -5   4   5       31.06       37.62      1.47 o 
  -4   4   5        2.28        1.58      0.71 o 
  -3   4   5        0.64        1.32      0.57 o 
  -2   4   5      140.34      148.43      1.77 o 
  -1   4   5        8.63       12.89      0.42 o 
   0   4   5      221.47      258.13      1.46 o 
   1   4   5      462.75      493.94      6.36 o 
   2   4   5      213.65      247.27      2.35 o 
   3   4   5        7.74        4.31      0.29 o 
   4   4   5       52.78       52.35      2.01 o 
   5   4   5        3.72        1.36      1.17 o 
  -4   5   5        6.35        3.80      0.65 o 
  -3   5   5        0.37        1.88      0.53 o 
  -2   5   5        0.35        0.52      0.53 o 
  -1   5   5       38.95       52.08      1.04 o 
   0   5   5        2.42        2.10      0.27 o 
   1   5   5      115.10      112.57      2.18 o 
   2   5   5      216.85      203.44      0.90 o 
   3   5   5       31.41       28.44      0.48 o 
   4   5   5       47.24       49.07      0.82 o 
   5   5   5       48.30       47.76      1.32 o 
  -4   6   5        1.28        2.57      0.62 o 
  -3   6   5        1.02        0.74      0.60 o 
  -2   6   5        9.67       11.11      0.75 o 
  -1   6   5       56.29       52.57      1.11 o 
   0   6   5      747.67      762.67      3.48 o 
   1   6   5      133.08      138.90      2.99 o 
   2   6   5       27.97       26.32      0.44 o 
   3   6   5       81.37       72.61      1.01 o 
   4   6   5       76.72       70.24      2.59 o 
   5   6   5        0.45        1.30      0.75 o 
  -4   7   5        1.73        1.29      0.56 o 
  -3   7   5       16.66       19.81      0.64 o 
  -2   7   5       11.17       13.16      0.81 o 
  -1   7   5       72.59       70.15      1.29 o 
   0   7   5        0.84        1.47      0.62 o 
   1   7   5        3.95        2.67      0.55 o 
   2   7   5        5.19        5.10      0.38 o 
   3   7   5      132.38      125.69      3.67 o 
   4   7   5       66.22       70.52      1.73 o 
   5   7   5        5.74        6.10      0.85 o 
  -4   8   5        3.86        5.39      0.72 o 
  -3   8   5       11.21       12.43      0.93 o 
  -2   8   5       11.15       13.84      0.85 o 
  -1   8   5        0.40        0.99      0.58 o 
   0   8   5        0.67        1.10      0.64 o 
   1   8   5       25.28       24.59      0.88 o 
   2   8   5        0.08        0.13      0.34 o 
   3   8   5        0.34        0.99      0.40 o 
   4   8   5       13.98       15.46      0.61 o 
   5   8   5        5.63        6.44      0.86 o 
  -3   9   5        1.92        2.15      0.49 o 
  -2   9   5       53.56       59.17      1.43 o 
  -1   9   5       17.04       18.39      0.93 o 
   0   9   5       20.14       25.38      1.01 o 
   1   9   5       25.76       24.69      0.94 o 
   2   9   5        1.01        1.03      0.49 o 
   3   9   5        0.51        0.83      0.58 o 
   4   9   5        9.29        8.54      0.60 o 
   5   9   5        0.46       -0.69      0.70 o 
  -3  10   5        0.51        1.66      0.97 o 
  -2  10   5        1.79        1.46      0.46 o 
  -1  10   5        2.84        3.04      0.76 o 
   0  10   5       10.02       12.59      0.93 o 
   1  10   5        8.57       10.65      0.58 o 
   2  10   5       21.15       20.90      0.74 o 
   3  10   5        3.02        2.61      0.60 o 
   4  10   5        3.95        4.48      0.50 o 
  -2  11   5        0.26        0.04      0.86 o 
  -1  11   5        1.26        0.69      0.81 o 
   0  11   5        8.64        7.95      0.92 o 
   1  11   5       24.33       28.57      0.68 o 
   2  11   5        6.83        6.27      0.61 o 
   3  11   5        0.42        0.71      0.32 o 
   4  11   5        0.05       -0.08      0.49 o 
  -2  12   5        0.24       -0.97      0.97 o 
  -1  12   5        0.21       -0.27      0.82 o 
   0  12   5        7.73        6.39      0.98 o 
   1  12   5        8.53        9.58      0.94 o 
   2  12   5        0.06        0.52      0.84 o 
   3  12   5        0.03       -0.67      0.67 o 
  -1  13   5        0.34       -0.94      0.94 o 
   0  13   5        3.64        2.84      0.88 o 
   1  13   5        8.65        8.01      1.14 o 
   2  13   5        0.01        1.05      0.98 o 
  -1  -9   6        7.90        9.88      0.83 o 
   0  -9   6        0.16       -0.14      0.61 o 
   1  -9   6        1.22        2.67      0.64 o 
   2  -9   6        1.95        2.07      0.71 o 
  -2  -8   6        3.19        1.30      0.71 o 
  -1  -8   6        3.44        3.04      0.75 o 
   0  -8   6       31.95       33.78      1.16 o 
   1  -8   6       31.79       31.39      0.73 o 
   2  -8   6        7.93        9.13      0.82 o 
   3  -8   6        3.59        3.87      0.83 o 
  -3  -7   6        0.00        0.20      0.65 o 
  -2  -7   6        0.62        1.93      0.67 o 
  -1  -7   6       38.82       39.84      1.25 o 
   0  -7   6       30.52       31.14      1.12 o 
   1  -7   6        6.05        4.09      0.56 o 
   2  -7   6       26.99       25.15      1.02 o 
   3  -7   6        9.12       12.38      0.90 o 
  -3  -6   6       11.18        9.74      0.88 o 
  -2  -6   6        0.62        0.15      0.59 o 
  -1  -6   6        1.01        1.58      0.74 o 
   0  -6   6       72.46       71.26      0.89 o 
   1  -6   6        0.54        1.24      0.64 o 
   2  -6   6      104.50       89.83      1.58 o 
   3  -6   6        0.44       -0.14      0.66 o 
   4  -6   6       17.99       16.44      1.10 o 
  -4  -5   6        6.91        4.54      1.59 o 
  -3  -5   6        0.04        0.69      0.69 o 
  -2  -5   6       53.37       51.24      1.33 o 
  -1  -5   6      223.72      224.11      1.43 o 
   0  -5   6       37.17       38.44      1.39 o 
   1  -5   6        0.10       -0.09      0.31 o 
   2  -5   6        0.75        1.43      0.65 o 
   3  -5   6        5.13        3.17      0.64 o 
   4  -5   6       11.03        9.15      0.86 o 
  -4  -4   6        4.77        9.54      1.55 o 
  -3  -4   6        4.25        3.35      0.51 o 
  -2  -4   6        2.96        3.03      0.44 o 
  -1  -4   6        2.74        2.46      0.37 o 
   0  -4   6       22.19       22.39      0.80 o 
   1  -4   6        3.14        3.04      0.31 o 
   2  -4   6        5.33        4.58      0.58 o 
   3  -4   6        0.16       -0.15      0.63 o 
   4  -4   6        0.45       -0.14      0.67 o 
   5  -4   6        0.01       -0.37      0.44 o 
  -4  -3   6        1.45        2.10      0.76 o 
  -3  -3   6      121.03      117.54      1.34 o 
  -2  -3   6       83.32       84.83      1.57 o 
  -1  -3   6        1.15        1.25      0.33 o 
   0  -3   6        4.23        3.24      0.31 o 
   1  -3   6       66.40       69.66      3.57 o 
   2  -3   6       34.09       34.17      0.91 o 
   3  -3   6       61.49       58.13      1.23 o 
   4  -3   6       13.21       13.37      0.80 o 
   5  -3   6        0.20       -0.62      0.62 o 
  -4  -2   6        0.00        1.50      1.25 o 
  -3  -2   6       61.36       58.82      0.97 o 
  -2  -2   6       21.74       18.28      0.46 o 
  -1  -2   6       98.80       94.39      1.90 o 
   0  -2   6       21.95       19.06      0.62 o 
   1  -2   6      310.96      312.83      2.83 o 
   2  -2   6       85.21       91.48      1.28 o 
   3  -2   6      111.13      120.86      1.60 o 
   4  -2   6       49.34       48.11      2.02 o 
   5  -2   6        3.57        2.65      0.78 o 
  -4  -1   6       11.17       10.27      0.93 o 
  -3  -1   6       15.54       18.93      0.93 o 
  -2  -1   6       45.21       45.99      0.65 o 
  -1  -1   6       61.15       64.42      0.65 o 
   0  -1   6      151.19      152.51      1.32 o 
   1  -1   6      336.39      333.09      2.69 o 
   2  -1   6       19.34       23.59      0.43 o 
   3  -1   6        0.18        0.38      0.51 o 
   4  -1   6      115.27      117.60      3.42 o 
   5  -1   6        3.94        6.16      0.83 o 
  -4   0   6       60.88       60.06      1.58 o 
  -3   0   6       63.08       62.25      0.86 o 
  -2   0   6      114.07      119.75      0.99 o 
  -1   0   6       20.80       26.20      0.62 o 
   0   0   6       91.81       86.16      0.99 o 
   1   0   6       13.49       13.49      0.49 o 
   2   0   6      169.08      167.19      1.05 o 
   3   0   6        7.86        8.20      0.48 o 
   4   0   6        2.98        3.16      0.38 o 
   5   0   6        1.67        1.55      0.69 o 
  -4   1   6        2.99        2.67      0.81 o 
  -3   1   6        0.99        1.54      0.61 o 
  -2   1   6       56.01       55.12      0.71 o 
  -1   1   6      194.99      198.35      1.52 o 
   0   1   6       13.26       11.41      0.46 o 
   1   1   6       44.16       49.12      0.76 o 
   2   1   6        2.29        3.76      0.27 o 
   3   1   6        1.37        2.41      0.22 o 
   4   1   6       42.06       40.30      2.51 o 
   5   1   6        0.55        0.13      0.70 o 
  -4   2   6       42.33       40.37      1.31 o 
  -3   2   6        7.28        8.12      0.82 o 
  -2   2   6       11.42       11.63      0.60 o 
  -1   2   6       19.69       21.54      0.60 o 
   0   2   6        1.49        3.55      0.36 o 
   1   2   6        6.47        4.48      0.34 o 
   2   2   6        9.15        9.33      0.31 o 
   3   2   6       12.93       16.83      0.30 o 
   4   2   6        5.82        8.07      0.45 o 
   5   2   6       78.03       86.07      2.00 o 
  -4   3   6        4.65        5.62      0.78 o 
  -3   3   6      310.05      307.14      2.78 o 
  -2   3   6        4.20        3.94      0.51 o 
  -1   3   6        2.07        3.33      0.39 o 
   0   3   6        5.09        3.27      0.31 o 
   1   3   6        5.01        8.52      0.57 o 
   2   3   6       68.13       73.69      2.07 o 
   3   3   6        6.05       10.47      0.26 o 
   4   3   6       26.70       24.00      0.77 o 
   5   3   6       51.40       56.11      1.27 o 
  -4   4   6        8.28       11.18      0.87 o 
  -3   4   6       66.77       70.27      1.40 o 
  -1   4   6      190.27      184.93      8.72 o 
   0   4   6      351.47      324.19      4.66 o 
   1   4   6       11.15        4.51      0.26 o 
   2   4   6       88.20       88.44      2.46 o 
   3   4   6        1.74        1.98      0.25 o 
   4   4   6       26.45       26.66      1.22 o 
   5   4   6        7.90        9.08      0.52 o 
  -4   5   6        0.32        2.00      0.77 o 
  -3   5   6       12.60       15.10      0.84 o 
  -2   5   6      210.12      209.65      2.25 o 
  -1   5   6        1.49        2.50      0.37 o 
   0   5   6       20.98       15.00      0.44 o 
   1   5   6      255.56      249.26      1.03 o 
   2   5   6      112.88      111.47      1.47 o 
   3   5   6        1.85        2.89      0.27 o 
   4   5   6        0.95        0.96      0.31 o 
   5   5   6        7.85        6.50      0.52 o 
  -4   6   6       14.47       15.67      0.98 o 
  -3   6   6        1.47        0.68      0.52 o 
  -2   6   6       48.07       47.22      1.20 o 
  -1   6   6        3.06        2.11      0.58 o 
   0   6   6        2.90        0.70      0.31 o 
   1   6   6      170.89      179.44      1.08 o 
   2   6   6      166.40      172.54      2.69 o 
   3   6   6        0.52        0.11      0.26 o 
   4   6   6        0.50        0.33      0.32 o 
   5   6   6        1.64        1.91      0.72 o 
  -4   7   6        4.79        4.05      0.80 o 
  -3   7   6        4.25        1.69      0.67 o 
  -2   7   6        2.89        4.16      0.76 o 
  -1   7   6        0.39        0.43      0.63 o 
   0   7   6       21.78       21.01      0.83 o 
   1   7   6       13.68       17.22      0.44 o 
   2   7   6        1.27        3.26      0.36 o 
   3   7   6      211.91      194.81      2.20 o 
   4   7   6        2.32        2.15      0.44 o 
   5   7   6       25.04       24.20      1.02 o 
  -4   8   6        0.45       -0.65      0.65 o 
  -3   8   6        5.42        2.26      0.79 o 
  -2   8   6        6.20        3.31      0.72 o 
  -1   8   6        6.23        5.36      0.72 o 
   0   8   6      277.55      267.69      2.46 o 
   1   8   6        4.94        6.52      0.71 o 
   2   8   6       14.73       10.87      0.47 o 
   3   8   6       86.24       78.99      1.53 o 
   4   8   6        6.57        6.89      0.51 o 
   5   8   6        4.85        3.35      0.65 o 
  -3   9   6        3.48        3.75      0.90 o 
  -2   9   6        5.48        2.96      0.70 o 
  -1   9   6        0.01       -0.49      0.68 o 
   0   9   6        2.94        1.27      0.68 o 
   1   9   6       26.58       25.09      1.01 o 
   2   9   6       38.11       36.54      2.86 o 
   3   9   6       66.90       63.40      1.43 o 
   4   9   6       22.49       21.90      0.71 o 
  -3  10   6        5.01        7.85      2.10 o 
  -2  10   6        3.33        3.98      0.87 o 
  -1  10   6        6.17        6.84      0.85 o 
   0  10   6        0.02       -0.46      0.75 o 
   1  10   6       45.03       44.14      1.28 o 
   2  10   6        4.59        3.56      0.50 o 
   3  10   6       12.05       11.25      0.85 o 
   4  10   6        2.66        2.32      0.70 o 
  -2  11   6       63.11       64.69      1.16 o 
  -1  11   6        4.91        5.27      0.78 o 
   0  11   6        0.04       -0.80      0.80 o 
   1  11   6        2.99        2.70      0.78 o 
   2  11   6        7.03        8.19      0.57 o 
   3  11   6        0.38        1.21      0.61 o 
   4  11   6        0.39        3.35      0.73 o 
  -2  12   6        2.81        3.84      0.72 o 
  -1  12   6       14.23       14.24      0.66 o 
   0  12   6        3.48        4.69      0.98 o 
   1  12   6        0.24       -0.62      0.86 o 
   2  12   6        2.13        2.18      0.86 o 
   3  12   6        1.59        2.75      0.60 o 
  -1  13   6        0.00        1.61      1.03 o 
   0  13   6        8.14        8.60      1.08 o 
   1  13   6        9.24        9.08      1.01 o 
   2  13   6        5.39        3.92      0.89 o 
   0  -9   7        4.55        0.73      0.66 o 
  -1  -8   7        2.49        2.36      0.76 o 
   0  -8   7        0.13        1.03      0.53 o 
   1  -8   7       10.05       10.59      0.81 o 
   2  -8   7       11.45       10.07      0.84 o 
  -2  -7   7        3.34        5.43      0.86 o 
  -1  -7   7       16.72       20.06      1.01 o 
   0  -7   7       11.27        9.41      0.81 o 
   1  -7   7        0.09        0.07      0.36 o 
   2  -7   7        6.74        7.96      0.78 o 
   3  -7   7       10.44       11.44      0.92 o 
  -3  -6   7        3.15        2.78      0.76 o 
  -2  -6   7       23.60       22.81      1.17 o 
  -1  -6   7       24.92       28.12      1.14 o 
   0  -6   7       19.98       19.59      0.82 o 
   1  -6   7       14.13       12.90      0.65 o 
   2  -6   7        0.73        0.84      0.65 o 
   3  -6   7        4.64        3.33      0.73 o 
  -3  -5   7        2.14        2.29      0.75 o 
  -2  -5   7       13.85       14.63      0.98 o 
  -1  -5   7       81.40       81.60      1.64 o 
   0  -5   7      117.16      113.45      1.11 o 
   1  -5   7       12.32        9.12      0.44 o 
   2  -5   7        0.94        2.33      0.62 o 
   3  -5   7       15.42       15.15      0.89 o 
   4  -5   7        3.91        4.23      0.73 o 
  -3  -4   7        1.49        0.28      0.49 o 
  -2  -4   7        5.28        6.11      0.74 o 
  -1  -4   7      134.31      130.50      1.16 o 
   0  -4   7        0.04       -0.40      0.40 o 
   1  -4   7        7.96        7.85      0.42 o 
   2  -4   7      293.96      274.51      2.48 o 
   3  -4   7        1.88        2.55      0.68 o 
   4  -4   7        9.37       11.06      0.84 o 
  -4  -3   7        9.94        7.48      2.02 o 
  -3  -3   7       41.22       42.01      0.91 o 
  -2  -3   7      180.35      175.55      2.41 o 
  -1  -3   7      203.89      197.09      7.06 o 
   0  -3   7      628.76      614.19      3.56 o 
   1  -3   7        0.20       -0.14      0.29 o 
   2  -3   7       10.59        9.90      0.66 o 
   3  -3   7       28.85       28.76      1.00 o 
   4  -3   7        0.67        1.20      0.66 o 
   5  -3   7        0.38        1.33      0.51 o 
  -4  -2   7        2.81        5.90      1.53 o 
  -3  -2   7       48.28       42.46      0.89 o 
  -2  -2   7      147.20      137.21      1.13 o 
  -1  -2   7        0.41        1.89      0.93 o 
   0  -2   7      327.46      319.30      1.59 o 
   1  -2   7       10.57       10.09      0.74 o 
   2  -2   7        2.80        3.19      0.55 o 
   3  -2   7       24.23       23.53      0.85 o 
   4  -2   7        0.19        0.71      0.57 o 
   5  -2   7        6.12        6.73      1.60 o 
  -4  -1   7        8.82        8.92      0.90 o 
  -3  -1   7       70.01       66.15      1.50 o 
  -2  -1   7       63.35       69.18      0.82 o 
  -1  -1   7       16.94       17.10      0.42 o 
   0  -1   7        0.00        0.02      0.38 o 
   1  -1   7       66.95       63.02      0.70 o 
   2  -1   7        0.03        0.12      0.46 o 
   3  -1   7        0.06       -0.28      0.48 o 
   4  -1   7       50.09       50.56      2.65 o 
   5  -1   7       40.17       38.28      1.32 o 
  -4   0   7        0.98        2.80      0.84 o 
  -3   0   7       14.41       13.67      0.52 o 
  -2   0   7       31.28       25.44      0.56 o 
  -1   0   7      170.40      175.16      1.55 o 
   0   0   7      128.41      127.85      1.30 o 
   1   0   7        2.46        1.45      0.40 o 
   2   0   7       39.32       40.20      0.56 o 
   3   0   7       61.37       61.72      1.86 o 
   4   0   7       84.47       82.61      2.58 o 
   5   0   7       45.87       49.13      1.47 o 
  -4   1   7       12.66       12.35      0.98 o 
  -3   1   7       51.94       52.42      2.23 o 
  -2   1   7        0.88        0.15      0.30 o 
  -1   1   7      189.18      169.50      1.53 o 
   0   1   7       17.46       19.72      0.60 o 
   1   1   7      247.17      248.90      1.74 o 
   2   1   7      431.97      431.48      3.91 o 
   3   1   7       89.11       89.61      0.89 o 
   4   1   7       13.04       14.70      0.52 o 
   5   1   7      108.28      114.13      2.00 o 
  -4   2   7       41.17       42.56      1.40 o 
  -3   2   7        0.11       -0.02      0.57 o 
  -2   2   7      108.77      106.70      1.43 o 
  -1   2   7        5.07        8.62      0.49 o 
   0   2   7      110.41      122.68      1.24 o 
   1   2   7        0.01       -0.23      0.33 o 
   2   2   7      102.02      101.28      2.87 o 
   3   2   7      222.03      215.26      2.54 o 
   4   2   7        0.07       -0.18      0.30 o 
   5   2   7        3.47        4.00      0.64 o 
  -4   3   7       11.37       10.48      0.89 o 
  -3   3   7       93.75       85.13      1.61 o 
  -2   3   7       16.10       16.54      0.73 o 
  -1   3   7        1.76        1.94      0.42 o 
   0   3   7      489.96      557.71      2.62 o 
   1   3   7      130.10      125.34      1.20 o 
   2   3   7      176.35      186.74     15.57 o 
   3   3   7       30.61       32.36      0.46 o 
   4   3   7        6.24        6.47      0.33 o 
   5   3   7        3.22        3.36      0.66 o 
  -4   4   7       40.15       40.68      1.34 o 
  -3   4   7        2.87        4.36      0.67 o 
  -2   4   7      583.67      566.39      3.32 o 
  -1   4   7       20.17       21.33      0.71 o 
   0   4   7        2.03        2.89      0.34 o 
   1   4   7      372.04      394.96      1.56 o 
   2   4   7       14.34       14.98      0.30 o 
   3   4   7       12.05       10.02      0.42 o 
   4   4   7       34.01       33.94      0.58 o 
   5   4   7       37.57       38.86      0.82 o 
  -4   5   7        3.72        5.49      0.90 o 
  -3   5   7        8.32        6.31      0.70 o 
  -1   5   7        0.77        0.08      0.38 o 
   0   5   7       40.12       40.02      0.76 o 
   1   5   7      199.89      227.19      1.24 o 
   2   5   7       38.84       39.52      0.38 o 
   3   5   7       28.22       26.58      0.59 o 
   4   5   7        0.50        0.80      0.29 o 
   5   5   7       10.47       11.54      0.58 o 
  -4   6   7       62.26       65.30      1.67 o 
  -3   6   7        1.14       -0.05      0.60 o 
  -2   6   7      115.83      128.57      1.96 o 
  -1   6   7      275.48      266.23      2.28 o 
   0   6   7       21.05       26.19      0.58 o 
   1   6   7        0.01        0.38      0.28 o 
   2   6   7        3.70        8.73      1.33 o 
   3   6   7       63.44       60.12      0.83 o 
   4   6   7        6.12        4.57      0.36 o 
   5   6   7        9.36        8.27      0.58 o 
  -4   7   7        2.02        4.39      0.83 o 
  -2   7   7       10.14        8.47      0.85 o 
  -1   7   7        0.55        0.23      0.68 o 
   0   7   7        2.40        4.29      0.38 o 
   1   7   7       21.50       24.23      1.09 o 
   2   7   7        0.24        0.51      0.32 o 
   3   7   7       28.57       27.03      0.99 o 
   4   7   7       14.55       12.05      0.58 o 
   5   7   7        2.33        2.44      0.59 o 
  -3   8   7        0.57       -0.53      0.81 o 
  -2   8   7        0.64        1.67      0.78 o 
  -1   8   7       35.93       34.65      1.20 o 
   0   8   7       10.78       11.98      0.82 o 
   1   8   7      106.33      108.32      1.60 o 
   2   8   7        3.72        3.75      0.44 o 
   3   8   7      105.75      103.66      1.74 o 
   4   8   7        1.75        0.71      0.62 o 
   5   8   7        0.09        0.23      0.68 o 
  -3   9   7        0.88        0.77      0.81 o 
  -2   9   7        0.22        0.24      0.82 o 
  -1   9   7       32.57       29.76      1.22 o 
   0   9   7        0.01       -0.65      0.71 o 
   1   9   7       17.62       16.41      0.86 o 
   2   9   7       44.81       47.24      0.82 o 
   3   9   7        0.09       -0.64      0.64 o 
   4   9   7       77.53       71.13      1.71 o 
  -3  10   7        0.79       -0.29      0.93 o 
  -2  10   7        0.15       -0.77      0.77 o 
  -1  10   7       25.65       26.51      1.18 o 
   0  10   7        0.18        0.44      0.78 o 
   1  10   7       20.51       19.05      1.02 o 
   2  10   7       37.03       37.47      0.81 o 
   3  10   7        0.02       -0.66      0.66 o 
   4  10   7        6.24        5.47      0.76 o 
  -2  11   7        1.87        0.74      0.84 o 
  -1  11   7       23.98       24.24      1.22 o 
   0  11   7        4.46        3.02      0.85 o 
   1  11   7        1.27        1.48      0.74 o 
   2  11   7        0.15        0.06      0.47 o 
   4  11   7        0.00       -0.68      0.68 o 
  -1  12   7        0.21       -0.91      0.91 o 
   0  12   7        1.46        0.75      0.82 o 
   1  12   7        0.16        0.59      0.43 o 
   2  12   7        6.46        7.19      1.72 o 
   0  13   7        0.09       -0.87      1.03 o 
   1  13   7        5.11        7.26      1.11 o 
   2  13   7        0.36       -0.03      0.92 o 
   0  -8   8       26.96       35.67      1.22 o 
   1  -8   8        7.86        9.14      0.74 o 
  -1  -7   8        4.24        5.44      0.77 o 
   0  -7   8        1.06        0.06      0.60 o 
   1  -7   8        0.80        1.49      0.51 o 
   2  -7   8        0.16        1.16      0.68 o 
  -2  -6   8        3.20        2.35      0.86 o 
  -1  -6   8        0.01        0.76      0.76 o 
   0  -6   8        2.40        3.22      0.44 o 
   1  -6   8        0.81        0.53      0.55 o 
   2  -6   8       10.72       10.28      0.84 o 
   3  -6   8        4.26        4.24      0.71 o 
  -3  -5   8       18.72       19.70      1.15 o 
  -2  -5   8       25.44       26.02      1.20 o 
  -1  -5   8       55.47       54.13      1.41 o 
   0  -5   8        0.14        0.63      0.37 o 
   1  -5   8        0.49        0.62      0.34 o 
   2  -5   8        9.49        9.53      0.78 o 
   3  -5   8        2.56        0.75      0.55 o 
   4  -5   8       40.73       48.94      1.50 o 
  -3  -4   8        3.82        3.86      0.80 o 
  -2  -4   8       76.44       73.94      1.65 o 
  -1  -4   8      111.79      114.35      4.52 o 
   0  -4   8        0.73        0.48      0.40 o 
   1  -4   8       32.43       28.99      0.66 o 
   2  -4   8       10.46        7.39      0.73 o 
   3  -4   8       16.84       12.65      0.90 o 
   4  -4   8       10.37       11.14      0.90 o 
  -3  -3   8        0.10       -0.45      0.45 o 
  -2  -3   8        0.26        0.62      0.74 o 
  -1  -3   8      112.06      113.89      1.42 o 
   0  -3   8      655.02      659.65      4.33 o 
   1  -3   8        3.94        3.76      0.37 o 
   2  -3   8        3.34        2.10      0.62 o 
   3  -3   8       21.05       20.71      0.94 o 
   4  -3   8        0.40       -0.32      0.70 o 
  -3  -2   8        2.71        1.74      0.53 o 
  -2  -2   8       16.82       15.38      0.52 o 
  -1  -2   8       24.97       21.22      0.69 o 
   0  -2   8       12.32       12.86      0.52 o 
   1  -2   8        4.27        4.99      0.38 o 
   2  -2   8        0.05        0.14      0.53 o 
   3  -2   8        1.21        1.56      0.59 o 
   4  -2   8        0.48        0.26      0.63 o 
   5  -2   8        0.14       -0.39      0.41 o 
  -4  -1   8        0.00        0.06      0.81 o 
  -3  -1   8       10.45        8.84      0.80 o 
  -2  -1   8       64.69       56.65      0.82 o 
  -1  -1   8       26.91       23.88      0.51 o 
   0  -1   8       11.53       10.87      0.60 o 
   1  -1   8       79.82       77.32      0.83 o 
   2  -1   8        1.89        2.16      0.50 o 
   3  -1   8       31.25       32.34      0.94 o 
   4  -1   8       10.76       10.92      0.80 o 
   5  -1   8        6.61        4.29      0.72 o 
  -4   0   8       29.28       33.41      1.34 o 
  -3   0   8        6.70        5.48      0.74 o 
  -2   0   8       14.86       13.32      0.63 o 
  -1   0   8        0.11       -0.23      0.40 o 
   0   0   8       29.94       33.06      0.81 o 
   1   0   8      178.22      186.83      1.71 o 
   2   0   8        2.57        3.40      0.52 o 
   3   0   8       70.89       73.55      1.25 o 
   4   0   8       36.56       38.53      1.00 o 
   5   0   8       27.85       28.55      1.21 o 
  -4   1   8       15.75       13.44      1.06 o 
  -3   1   8        8.27       10.50      0.53 o 
  -2   1   8        3.16        2.14      0.34 o 
  -1   1   8        7.21        9.52      0.53 o 
   0   1   8       48.78       43.43      0.87 o 
   1   1   8       64.00       69.74      1.05 o 
   2   1   8        1.01        1.34      0.27 o 
   3   1   8      100.24      109.08      1.89 o 
   4   1   8       10.89       12.18      0.50 o 
   5   1   8        2.85        2.77      0.62 o 
  -4   2   8       12.30        9.62      0.97 o 
  -3   2   8       55.92       56.83      0.94 o 
  -2   2   8        1.49        2.64      0.52 o 
  -1   2   8        1.91        2.16      0.43 o 
   0   2   8       86.86       87.04      1.17 o 
   1   2   8       34.96       29.30      0.73 o 
   2   2   8        2.47        3.63      0.32 o 
   3   2   8        0.12        0.30      0.29 o 
   4   2   8        3.22        4.82      0.65 o 
   5   2   8        0.83        0.89      0.62 o 
  -4   3   8       24.26       28.75      1.31 o 
  -3   3   8       17.70       17.29      0.93 o 
  -2   3   8      161.41      168.95      1.92 o 
  -1   3   8      203.31      196.61      1.84 o 
   0   3   8        8.21       12.97      0.57 o 
   1   3   8        0.05        0.02      0.36 o 
   2   3   8        6.70        8.65      0.60 o 
   3   3   8        0.12        0.38      0.24 o 
   4   3   8        0.40        0.52      0.34 o 
   5   3   8        3.71        1.80      0.52 o 
  -4   4   8        0.62        3.06      0.93 o 
  -3   4   8       17.28       18.05      1.00 o 
  -2   4   8        2.77        5.18      0.63 o 
  -1   4   8        0.96        1.20      0.47 o 
   0   4   8      206.20      215.90      1.80 o 
   1   4   8       12.64        9.69      0.39 o 
   2   4   8       10.25       12.59      0.38 o 
   3   4   8        3.78        5.78      0.98 o 
   4   4   8        1.76        1.90      0.39 o 
   5   4   8        5.59        5.98      0.47 o 
  -4   5   8        5.37        5.91      0.86 o 
  -3   5   8       14.33       16.88      0.97 o 
  -2   5   8       47.78       47.27      1.15 o 
  -1   5   8       30.71       28.30      0.90 o 
   0   5   8       91.09       95.62      0.98 o 
   1   5   8       55.68       51.15      0.69 o 
   2   5   8        1.23        1.98      0.22 o 
   3   5   8        1.38        0.43      0.31 o 
   4   5   8       24.86       25.64      1.21 o 
   5   5   8        8.52       10.20      1.63 o 
  -4   6   8        8.62       10.44      1.03 o 
  -1   6   8       11.78       16.82      0.61 o 
   0   6   8        8.60        5.20      0.82 o 
   1   6   8      170.11      163.20      1.45 o 
   2   6   8        0.96        1.16      0.22 o 
   3   6   8       12.33       10.55      0.76 o 
   4   6   8       19.46       17.28      0.59 o 
   5   6   8        0.31        1.04      0.37 o 
  -2   7   8        2.01        1.08      0.70 o 
  -1   7   8        1.98        3.12      0.82 o 
   0   7   8       49.71       48.86      0.81 o 
   1   7   8        1.69        2.04      0.56 o 
   2   7   8        0.16        0.05      0.34 o 
   3   7   8       28.62       25.42      1.02 o 
   4   7   8        0.99        0.26      0.53 o 
  -2   8   8        0.73       -0.23      0.72 o 
  -1   8   8      104.79      107.11      1.89 o 
   0   8   8       21.90       29.83      1.12 o 
   1   8   8       24.98       23.57      0.58 o 
   2   8   8        0.14        0.14      0.38 o 
   3   8   8       81.51       72.82      1.51 o 
   4   8   8        0.35       -0.33      0.68 o 
  -3   9   8        0.32       -0.45      0.81 o 
  -2   9   8        1.46        1.31      0.77 o 
  -1   9   8        1.19        0.91      0.82 o 
   0   9   8        8.55        8.66      0.88 o 
   1   9   8        0.01       -0.18      0.68 o 
   2   9   8        1.77        2.07      0.45 o 
   3   9   8        1.23        2.00      0.71 o 
   4   9   8        3.52        1.77      0.72 o 
  -2  10   8        5.27        8.28      1.05 o 
  -1  10   8        2.37        2.42      0.80 o 
   0  10   8        8.41        7.55      0.94 o 
   1  10   8       65.82       66.84      1.54 o 
   2  10   8        0.58        0.20      0.61 o 
   3  10   8       16.22       15.54      0.90 o 
   4  10   8       25.50       18.95      1.13 o 
  -2  11   8        0.02       -0.98      0.98 o 
  -1  11   8        1.80        2.71      0.89 o 
   0  11   8        1.99        0.48      0.76 o 
   1  11   8        1.29        1.77      0.88 o 
   2  11   8        1.94        1.08      0.53 o 
   3  11   8        2.61        2.14      0.71 o 
  -1  12   8        0.81        1.93      0.86 o 
   0  12   8        0.18       -0.08      0.87 o 
   1  12   8        3.30        2.98      0.94 o 
   2  12   8        6.49        5.12      0.60 o 
   3  12   8        1.59       -0.32      0.65 o 
   0  13   8        4.05        3.69      0.92 o 
   1  13   8        0.26       -0.69      0.85 o 
   2  13   8        6.88        8.19      0.67 o 
   0  -7   9        0.25       -0.48      0.48 o 
   1  -7   9       12.28       12.08      0.88 o 
  -1  -6   9        3.52        5.86      0.91 o 
   0  -6   9        0.52        1.38      0.40 o 
   1  -6   9        0.10       -0.04      0.57 o 
   2  -6   9        0.10       -0.53      0.58 o 
  -2  -5   9       13.74       14.64      1.09 o 
  -1  -5   9       18.37       17.93      0.98 o 
   0  -5   9       13.23       13.92      0.57 o 
   1  -5   9        6.28        6.26      0.67 o 
   2  -5   9        1.72        1.12      0.60 o 
   3  -5   9        0.23        0.65      0.75 o 
  -2  -4   9        2.34        2.02      0.80 o 
  -1  -4   9        2.96        4.46      0.45 o 
   0  -4   9        6.70        8.06      0.55 o 
   1  -4   9       52.62       47.89      1.16 o 
   2  -4   9        8.26        7.52      0.67 o 
   3  -4   9       12.84       13.45      0.82 o 
   4  -4   9        3.64        6.42      0.84 o 
  -3  -3   9       27.05       24.72      1.24 o 
  -2  -3   9        1.84        0.16      0.75 o 
  -1  -3   9        0.07       -0.17      0.37 o 
   0  -3   9        4.84        5.70      0.44 o 
   1  -3   9       84.61       82.05      1.47 o 
   2  -3   9        0.00        0.42      0.57 o 
   3  -3   9        1.20        2.26      0.59 o 
   4  -3   9        3.77        3.84      0.69 o 
  -3  -2   9        2.40        4.29      0.59 o 
  -2  -2   9        5.38        4.89      0.59 o 
  -1  -2   9       20.32       21.19      1.22 o 
   0  -2   9       61.23       62.46      0.90 o 
   1  -2   9        0.12       -0.21      0.37 o 
   2  -2   9        5.88        4.79      0.62 o 
   3  -2   9       35.48       32.53      1.07 o 
   4  -2   9        3.34        5.78      0.69 o 
  -3  -1   9        2.61        1.44      0.70 o 
  -2  -1   9        6.30        5.89      0.43 o 
  -1  -1   9       47.24       47.62      1.13 o 
   0  -1   9      460.92      455.78      2.84 o 
   1  -1   9       34.04       33.56      0.65 o 
   2  -1   9       10.45        8.89      0.69 o 
   3  -1   9       53.14       55.69      1.24 o 
   4  -1   9        0.00        0.88      0.62 o 
  -3   0   9        0.23        0.72      0.70 o 
  -2   0   9      151.08      135.49      1.27 o 
  -1   0   9       24.88       22.94      0.76 o 
   0   0   9        1.19        2.44      0.49 o 
   1   0   9      228.85      245.07      2.09 o 
   2   0   9        2.10        1.33      0.54 o 
   3   0   9        2.14        2.07      0.52 o 
   4   0   9       52.68       52.78      1.19 o 
   5   0   9        5.00        3.79      0.69 o 
  -3   1   9       23.59       24.03      0.69 o 
  -2   1   9       18.90       18.51      0.58 o 
  -1   1   9       29.57       23.75      0.76 o 
   0   1   9       13.77       14.82      0.63 o 
   1   1   9      129.67      129.14      1.51 o 
   2   1   9       65.06       65.19      1.15 o 
   3   1   9        0.21        0.43      0.51 o 
   4   1   9        0.40        0.62      0.39 o 
   5   1   9       37.96       37.17      1.33 o 
  -3   2   9        5.37        5.61      0.49 o 
  -2   2   9        6.46        3.92      0.56 o 
  -1   2   9        0.66        1.99      0.49 o 
   0   2   9        2.46        3.02      0.48 o 
   1   2   9       14.96       16.46      0.67 o 
   2   2   9        0.16        0.40      0.28 o 
   3   2   9        1.81        2.24      0.33 o 
   4   2   9       47.00       47.07      0.87 o 
   5   2   9        5.29        4.62      0.66 o 
  -3   3   9        3.87        3.64      0.69 o 
  -2   3   9       13.66       10.00      0.70 o 
  -1   3   9        0.10        0.07      0.44 o 
   0   3   9       12.00        7.95      0.54 o 
   1   3   9        3.87        2.36      0.41 o 
   2   3   9       12.46       11.37      0.92 o 
   3   3   9       93.27       94.64      1.21 o 
   4   3   9       39.17       37.23      0.79 o 
   5   3   9        5.19        4.61      0.63 o 
  -3   4   9      119.01      127.45      2.12 o 
  -2   4   9       11.58       11.98      0.77 o 
  -1   4   9       25.62       24.27      0.83 o 
   0   4   9       17.92       17.02      0.69 o 
   1   4   9       43.44       45.18      0.91 o 
   2   4   9        2.21        1.96      0.28 o 
   3   4   9       24.87       25.41      0.59 o 
   4   4   9        4.02        2.27      0.39 o 
   5   4   9        1.32       -0.65      0.65 o 
  -3   5   9        2.29        1.27      0.75 o 
  -2   5   9       74.88       75.12      1.48 o 
  -1   5   9       18.01       18.52      0.80 o 
   0   5   9       15.86       19.28      0.75 o 
   1   5   9        2.41        4.51      0.66 o 
   2   5   9        4.25        4.62      0.48 o 
   3   5   9        0.00        0.14      0.30 o 
   4   5   9       44.56       41.11      0.86 o 
   5   5   9        1.43        2.75      0.65 o 
  -1   6   9      111.82      114.73      1.29 o 
   0   6   9       54.99       52.29      0.84 o 
   1   6   9      171.93      172.87      2.46 o 
   2   6   9       45.72       46.64      1.06 o 
   3   6   9        4.55        3.01      0.62 o 
   4   6   9        0.04       -0.16      0.56 o 
   5   6   9       16.66       12.89      0.62 o 
  -1   7   9      294.35      308.96      2.05 o 
   0   7   9      101.90      100.81      1.49 o 
   1   7   9        7.16        6.29      0.43 o 
   2   7   9       39.29       42.16      1.01 o 
   3   7   9        0.11        0.17      0.60 o 
   4   7   9       10.34       10.84      0.81 o 
   5   7   9        0.29        0.32      0.52 o 
  -2   8   9        8.83        7.85      1.00 o 
  -1   8   9      125.13      128.96      2.11 o 
   0   8   9      151.19      146.12      2.52 o 
   1   8   9       13.63       13.08      0.52 o 
   2   8   9       26.97       23.47      0.63 o 
   3   8   9        1.35        0.97      0.67 o 
   4   8   9        8.11        8.13      0.83 o 
  -2   9   9        2.08        2.17      0.90 o 
  -1   9   9        1.58        2.91      0.94 o 
   0   9   9       15.85       17.05      1.06 o 
   1   9   9        0.94        0.72      0.69 o 
   2   9   9        5.76        5.71      0.47 o 
   3   9   9        1.56        1.45      0.71 o 
   4   9   9       10.04        8.07      0.82 o 
  -2  10   9        0.55       -0.82      0.94 o 
  -1  10   9        1.45        2.02      0.80 o 
   0  10   9       19.84       22.73      1.15 o 
   1  10   9        7.48        8.27      0.83 o 
   2  10   9        9.51        8.02      1.03 o 
   3  10   9        0.10        0.21      0.59 o 
   4  10   9       13.77       13.60      0.98 o 
  -1  11   9        0.09       -0.87      0.89 o 
   0  11   9        0.93        2.50      0.85 o 
   1  11   9        0.58        0.00      0.70 o 
   2  11   9        0.27        1.73      1.09 o 
   3  11   9        0.75       -0.35      0.71 o 
  -1  12   9        0.00       -0.39      0.83 o 
   0  12   9        0.00        0.11      0.92 o 
   1  12   9        1.34        0.68      0.92 o 
   2  12   9       28.36       28.98      0.82 o 
   3  12   9        0.57       -0.22      0.69 o 
   1  13   9        0.68        1.92      0.99 o 
   0  -6  10       65.38       72.78      1.63 o 
   1  -6  10       38.73       50.82      1.34 o 
  -1  -5  10       12.28        9.12      0.98 o 
   0  -5  10        1.61        1.98      0.42 o 
   1  -5  10        2.91        1.30      0.65 o 
   2  -5  10        5.70        4.80      0.78 o 
  -2  -4  10        1.34        1.94      0.89 o 
  -1  -4  10       18.25       20.62      1.13 o 
   0  -4  10       10.15        9.85      0.56 o 
   1  -4  10       12.39       15.56      0.88 o 
   2  -4  10        0.00        0.55      0.64 o 
   3  -4  10        0.92       -0.11      0.72 o 
  -2  -3  10       38.94       40.08      1.42 o 
  -1  -3  10        8.40        8.46      0.73 o 
   0  -3  10       18.74       17.37      0.62 o 
   1  -3  10        0.69        1.02      0.57 o 
   2  -3  10        0.88        1.32      0.66 o 
   3  -3  10        2.02        1.03      0.66 o 
  -2  -2  10        1.79        2.37      0.75 o 
  -1  -2  10        3.89        4.64      0.44 o 
   0  -2  10       25.51       26.57      0.69 o 
   1  -2  10        6.81        5.49      0.65 o 
   2  -2  10        0.05       -0.57      0.57 o 
   3  -2  10       39.71       37.22      1.15 o 
   4  -2  10        6.54        7.48      0.82 o 
  -3  -1  10       27.41       31.70      1.32 o 
  -2  -1  10        5.35        5.44      0.43 o 
  -1  -1  10       97.69       89.13      1.42 o 
   0  -1  10       36.95       38.96      1.01 o 
   1  -1  10      312.86      312.19      5.03 o 
   2  -1  10       35.79       38.38      1.08 o 
   3  -1  10        0.51        0.97      0.64 o 
   4  -1  10       12.96       10.81      0.74 o 
  -3   0  10       34.08       33.20      1.30 o 
  -2   0  10       13.04       10.96      0.51 o 
  -1   0  10       11.71       11.76      0.66 o 
   0   0  10       37.50       38.72      0.99 o 
   1   0  10      118.06      119.52      1.61 o 
   2   0  10        0.53        1.28      0.57 o 
   3   0  10        0.42        0.51      0.50 o 
   4   0  10       24.65       27.79      0.99 o 
  -3   1  10        0.60       -0.21      0.43 o 
  -2   1  10        0.39        0.44      0.37 o 
  -1   1  10       36.93       34.92      0.98 o 
   0   1  10       11.02       10.92      0.65 o 
   1   1  10       13.03       12.45      0.68 o 
   2   1  10       75.84       80.17      1.34 o 
   3   1  10        6.22        5.96      0.62 o 
   4   1  10        9.63        8.50      0.66 o 
  -3   2  10        7.11        9.38      0.57 o 
  -2   2  10        4.88        2.35      0.58 o 
  -1   2  10       96.20       84.20      1.39 o 
   0   2  10        5.10        4.60      0.56 o 
   1   2  10       73.02       73.58      1.24 o 
   2   2  10       97.66      108.10      4.87 o 
   3   2  10        0.84        1.00      0.49 o 
   4   2  10       19.65       16.75      0.86 o 
   5   2  10       10.09        9.37      0.89 o 
  -3   3  10        3.28        4.50      0.55 o 
  -2   3  10       16.81       17.95      0.82 o 
  -1   3  10        1.35        1.11      0.53 o 
   0   3  10       13.03       13.44      0.66 o 
   1   3  10       89.07       89.52      1.32 o 
   2   3  10        1.42        1.13      0.32 o 
   3   3  10        1.00        1.14      1.11 o 
   4   3  10        3.83        4.67      0.47 o 
   5   3  10       12.21       16.14      0.98 o 
  -3   4  10       18.93       20.23      1.04 o 
  -2   4  10       33.42       32.92      1.06 o 
  -1   4  10        1.12        0.68      0.48 o 
   0   4  10       18.50       15.70      0.73 o 
   1   4  10       37.30       35.12      0.91 o 
   2   4  10        1.44        1.45      0.58 o 
   3   4  10        0.22       -0.33      0.33 o 
   4   4  10       30.86       31.19      1.06 o 
   5   4  10        6.08        5.85      0.72 o 
  -3   5  10        1.28        2.12      0.72 o 
  -2   5  10        1.44        1.51      0.60 o 
  -1   5  10       16.66       16.82      0.83 o 
   0   5  10        1.32        1.17      0.51 o 
   1   5  10       45.52       40.55      0.96 o 
   2   5  10        0.01        0.49      0.30 o 
   3   5  10        0.74        0.48      0.56 o 
   4   5  10        4.40        3.91      1.10 o 
   5   5  10        0.08        0.09      0.54 o 
  -3   6  10       15.88       14.44      1.04 o 
  -2   6  10        4.05        2.81      0.66 o 
  -1   6  10       51.60       52.05      1.27 o 
   0   6  10       17.13       17.09      0.75 o 
   1   6  10       77.08       83.28      0.98 o 
   2   6  10        1.35        2.18      0.48 o 
   3   6  10        2.22        2.18      0.61 o 
   4   6  10        3.66        3.39      0.61 o 
   5   6  10        2.93        2.58      0.52 o 
  -1   7  10        0.13        0.03      1.58 o 
   0   7  10        0.72        1.10      0.44 o 
   1   7  10       41.30       42.62      0.78 o 
   2   7  10       31.20       27.64      0.87 o 
   3   7  10        0.21        0.23      0.62 o 
   4   7  10        0.91        2.64      0.67 o 
  -1   8  10       15.66       14.53      1.13 o 
   0   8  10       21.02       22.39      0.73 o 
   1   8  10       10.60        9.02      0.51 o 
   2   8  10       25.62       25.26      0.92 o 
   3   8  10        6.15        6.66      0.75 o 
   4   8  10        0.00        1.63      0.63 o 
  -2   9  10        0.54       -0.80      0.96 o 
  -1   9  10        9.17        8.62      1.06 o 
   0   9  10       10.02       10.68      0.99 o 
   1   9  10        2.61        2.68      0.72 o 
   2   9  10        0.13        0.68      0.52 o 
   3   9  10        1.88        1.26      0.63 o 
   4   9  10        1.07        3.04      0.78 o 
  -2  10  10        0.08       -0.99      0.99 o 
  -1  10  10        0.07        2.37      1.01 o 
   0  10  10       11.82       10.72      1.04 o 
   1  10  10        0.78        0.77      0.78 o 
   2  10  10        0.06        0.82      0.58 o 
   3  10  10        4.84        4.80      0.87 o 
   4  10  10        1.70        3.54      0.83 o 
  -1  11  10        2.05        4.88      1.04 o 
   0  11  10        7.61        7.95      1.03 o 
   1  11  10        5.96        7.17      1.02 o 
   2  11  10        2.19        3.23      1.23 o 
   3  11  10        2.69        2.91      0.73 o 
   0  12  10        0.10        1.19      0.84 o 
   1  12  10        0.16       -0.44      0.93 o 
   2  12  10        2.21        0.67      1.56 o 
  -1  -4  11        0.01        1.02      0.78 o 
   0  -4  11        1.03        0.45      0.40 o 
   1  -4  11        0.07        0.76      0.56 o 
   2  -4  11        3.42        3.09      0.72 o 
  -1  -3  11        2.01        1.96      0.73 o 
   0  -3  11        0.00        0.00      0.42 o 
   1  -3  11        0.02       -0.20      0.64 o 
   2  -3  11        1.24        0.00      0.66 o 
   3  -3  11        0.64        1.00      0.72 o 
  -2  -2  11        5.03        6.73      1.01 o 
  -1  -2  11        4.47        5.74      0.49 o 
   0  -2  11       49.32       51.34      1.01 o 
   1  -2  11        0.06       -0.10      0.59 o 
   2  -2  11       14.46       13.35      0.80 o 
   3  -2  11        0.21        0.36      0.67 o 
  -2  -1  11       27.62       29.39      0.96 o 
  -1  -1  11        0.03       -0.10      0.52 o 
   0  -1  11       22.86       24.81      0.93 o 
   1  -1  11       27.56       25.27      0.99 o 
   2  -1  11        1.82        2.45      0.61 o 
   3  -1  11        0.17       -0.66      0.66 o 
   4  -1  11        0.01        1.03      0.67 o 
  -2   0  11        0.04        0.38      0.91 o 
  -1   0  11       12.33       13.69      0.72 o 
   0   0  11       15.81       15.18      0.78 o 
   1   0  11       64.06       70.44      1.36 o 
   2   0  11       24.75       28.00      1.01 o 
   3   0  11        9.67        8.20      0.73 o 
   4   0  11        0.07        0.20      0.54 o 
  -2   1  11        1.43        2.47      0.43 o 
  -1   1  11        0.06        0.40      0.56 o 
   0   1  11       10.32       11.58      0.70 o 
   1   1  11       81.80       87.63      1.46 o 
   2   1  11        7.23        8.67      0.73 o 
   3   1  11        7.94       10.06      0.76 o 
   4   1  11        5.96        5.31      0.71 o 
  -3   2  11        0.04        0.48      0.45 o 
  -2   2  11        4.40        3.02      0.44 o 
  -1   2  11       20.32       19.97      0.87 o 
   0   2  11       18.01       17.47      0.82 o 
   1   2  11       45.07       46.04      1.10 o 
   2   2  11        0.92        1.76      0.61 o 
   3   2  11        1.05        1.07      0.55 o 
  -3   3  11        4.39        4.90      1.19 o 
  -2   3  11        0.05       -0.60      0.60 o 
  -1   3  11       74.95       67.78      1.36 o 
   0   3  11        2.89        2.57      0.58 o 
   1   3  11       22.49       25.69      0.88 o 
   2   3  11      228.25      238.45      8.04 o 
   3   3  11        6.77        5.17      0.62 o 
   4   3  11        4.05        3.89      0.58 o 
  -3   4  11        1.62        0.99      0.82 o 
  -2   4  11        1.38        0.79      0.55 o 
  -1   4  11        4.92        3.44      0.64 o 
   0   4  11        0.22        0.09      0.51 o 
   1   4  11       23.86       24.03      0.86 o 
   2   4  11        0.00        0.78      0.77 o 
   3   4  11        0.00        0.00      0.35 o 
   4   4  11        8.69        7.73      2.30 o 
  -2   5  11        1.05       -0.37      0.64 o 
  -1   5  11        1.03        1.09      0.57 o 
   0   5  11        0.03        0.12      0.48 o 
   1   5  11       48.22       42.13      1.07 o 
   2   5  11        0.00        0.44      0.29 o 
   3   5  11        2.32        1.97      0.54 o 
   4   5  11       21.50       20.56      0.94 o 
  -2   6  11       44.50       48.54      1.36 o 
  -1   6  11        0.00        0.21      0.53 o 
   0   6  11        6.04        5.60      0.60 o 
   1   6  11        2.90        2.33      0.58 o 
   2   6  11        3.76        3.30      0.62 o 
   3   6  11       11.53        9.76      0.80 o 
   4   6  11        8.72       11.21      0.85 o 
  -1   7  11       49.94       45.92      1.30 o 
   0   7  11        7.55        8.50      0.69 o 
   1   7  11        0.00       -0.15      0.87 o 
   2   7  11        1.92        1.26      0.51 o 
   3   7  11        6.88        9.15      0.83 o 
   4   7  11        3.23        4.38      0.70 o 
  -1   8  11        7.35        6.08      0.73 o 
   0   8  11        9.14        7.21      0.58 o 
   1   8  11        0.10       -0.14      0.60 o 
   2   8  11       20.51       21.80      0.86 o 
   3   8  11       16.25       16.71      0.95 o 
   4   8  11        0.00        1.73      0.71 o 
  -1   9  11       10.28        7.56      0.94 o 
   0   9  11       51.10       56.66      1.03 o 
   1   9  11        4.46        4.74      1.86 o 
   2   9  11       21.67       20.68      0.91 o 
   3   9  11        3.02        3.91      0.71 o 
   4   9  11        1.56        2.22      0.62 o 
  -1  10  11        0.00       -0.63      0.81 o 
   0  10  11      106.18       99.61      2.06 o 
   1  10  11        9.17        7.46      0.96 o 
   2  10  11        4.37        5.32      0.64 o 
   3  10  11       12.33       13.47      0.97 o 
   0  11  11       13.33       14.79      1.27 o 
   1  11  11       20.71       21.29      1.26 o 
   2  11  11        0.14        1.07      0.60 o 
   3  11  11        0.25        0.36      0.72 o 
   1  12  11        4.65        4.70      1.09 o 
   0  -3  12        0.29        1.68      0.44 o 
   1  -3  12        0.39       -0.04      0.56 o 
   2  -3  12        5.50        8.72      0.83 o 
  -1  -2  12       12.87       16.21      1.19 o 
   0  -2  12        1.41        1.41      0.40 o 
   1  -2  12        1.24        0.74      0.66 o 
   2  -2  12        0.05        0.77      0.68 o 
  -1  -1  12        5.38        6.04      0.59 o 
   0  -1  12       20.47       22.85      0.68 o 
   1  -1  12        4.88        4.11      0.69 o 
   2  -1  12       10.34       10.87      0.85 o 
   3  -1  12        0.43        0.71      0.64 o 
  -2   0  12        3.39        4.66      0.58 o 
  -1   0  12       37.01       37.84      1.15 o 
   0   0  12       42.61       44.49      1.17 o 
   1   0  12        0.57        0.67      0.52 o 
   2   0  12        2.78        3.79      0.69 o 
   3   0  12        2.45        3.72      0.73 o 
  -2   1  12       17.96       23.98      0.76 o 
  -1   1  12        0.71        1.24      0.61 o 
   0   1  12       54.15       50.37      1.26 o 
   1   1  12       37.80       37.30      1.08 o 
   2   1  12        1.70       -0.30      0.66 o 
   3   1  12        0.10        0.15      0.53 o 
   4   1  12        1.72        2.36      0.62 o 
  -2   2  12        1.34        0.30      0.73 o 
  -1   2  12       37.05       34.64      1.10 o 
   0   2  12        6.09        5.76      0.67 o 
   1   2  12        0.62        0.01      0.55 o 
   2   2  12      190.01      195.74      2.19 o 
   3   2  12        1.90        1.92      0.57 o 
   4   2  12       10.32       11.22      0.77 o 
  -2   3  12       22.36       17.91      0.92 o 
  -1   3  12        0.01        0.52      0.58 o 
   0   3  12       21.56       22.14      0.95 o 
   1   3  12       16.20       17.46      0.80 o 
   2   3  12       21.18       22.96      0.91 o 
   3   3  12        8.69        7.11      0.62 o 
   4   3  12        0.05       -0.41      0.41 o 
  -2   4  12        0.02        1.21      0.72 o 
  -1   4  12        9.21        7.51      0.72 o 
   0   4  12       62.80       62.82      1.37 o 
   1   4  12       19.32       18.22      0.87 o 
   2   4  12       73.09       70.00      1.88 o 
   3   4  12       72.21       72.18      1.95 o 
   4   4  12        0.16        1.80      0.55 o 
  -2   5  12        0.25        0.33      0.62 o 
  -1   5  12        0.17       -0.33      0.56 o 
   0   5  12        0.13       -0.15      0.52 o 
   1   5  12        1.94        1.63      0.54 o 
   2   5  12       21.59       22.71      0.62 o 
   3   5  12        1.71        2.06      0.65 o 
   4   5  12        0.15        1.42      0.48 o 
  -2   6  12       10.46       12.54      0.91 o 
  -1   6  12        0.05        0.18      0.58 o 
   0   6  12       12.77       11.16      0.80 o 
   1   6  12        1.44        0.99      0.52 o 
   2   6  12        2.47        3.29      0.66 o 
   3   6  12        4.30        4.62      0.67 o 
   4   6  12        4.88        7.08      0.65 o 
  -1   7  12       11.78        9.14      0.84 o 
   0   7  12        5.57        4.31      0.61 o 
   1   7  12        1.18        3.55      0.60 o 
   2   7  12        0.22        0.78      0.53 o 
   3   7  12        3.85        5.10      0.68 o 
   4   7  12        8.26       10.38      0.80 o 
  -1   8  12        1.25        1.79      0.76 o 
   0   8  12       10.21        7.51      0.68 o 
   1   8  12        0.00       -0.46      0.46 o 
   2   8  12        0.48        0.42      0.56 o 
   3   8  12        0.00        2.15      0.76 o 
   0   9  12        9.72       11.11      1.92 o 
   1   9  12        5.17        4.09      0.50 o 
   2   9  12        0.33        0.69      0.53 o 
   3   9  12        6.47        7.26      0.91 o 
   0  10  12        0.45       -0.81      0.81 o 
   1  10  12       12.91       12.00      1.10 o 
   2  10  12        0.03        1.38      0.66 o 
   3  10  12        0.05        2.55      0.84 o 
   1  11  12       11.15       14.28      1.15 o 
   2  11  12        0.19        2.31      0.75 o 
   0  -1  13        1.71        2.95      1.17 o 
   1  -1  13        0.16        0.75      0.68 o 
   2  -1  13        1.70       -0.03      0.68 o 
  -1   0  13        0.33        0.42      0.53 o 
   0   0  13       12.12       13.52      0.87 o 
   1   0  13       23.99       24.47      1.05 o 
   2   0  13        3.55        2.65      0.62 o 
  -1   1  13        0.18        0.14      0.64 o 
   0   1  13       17.99       17.17      0.91 o 
   1   1  13        5.20        5.68      0.70 o 
   2   1  13       22.13       22.15      1.01 o 
   3   1  13       14.07       13.82      0.86 o 
  -1   2  13        6.75        2.87      0.63 o 
   0   2  13        1.65        0.71      0.61 o 
   1   2  13        0.00        0.47      0.56 o 
   2   2  13        2.17        4.38      0.71 o 
   3   2  13       13.03       12.07      0.77 o 
  -1   3  13        0.32        0.99      0.55 o 
   0   3  13       21.58       19.97      0.97 o 
   1   3  13        0.88        0.49      0.62 o 
   2   3  13       13.26       13.69      0.80 o 
   3   3  13        0.41        0.50      0.66 o 
  -1   4  13        0.03        1.52      0.67 o 
   0   4  13        6.58        6.92      0.73 o 
   1   4  13        3.10        2.33      0.64 o 
   2   4  13        9.30       11.18      0.76 o 
   3   4  13        2.94        1.84      0.65 o 
  -1   5  13        1.98        1.93      0.57 o 
   0   5  13        7.62        7.22      0.68 o 
   1   5  13        0.04        0.10      0.61 o 
   2   5  13        5.94        6.57      0.85 o 
   3   5  13       23.51       23.52      1.05 o 
  -1   6  13        0.45        0.48      0.66 o 
   0   6  13       26.61       26.28      1.06 o 
   1   6  13        3.78        0.34      0.63 o 
   2   6  13        0.17        0.28      0.45 o 
   3   6  13       12.75       14.72      0.87 o 
  -1   7  13        0.34       -0.47      0.71 o 
   0   7  13        5.43        6.38      0.81 o 
   1   7  13        3.70        4.82      0.59 o 
   2   7  13        1.26        0.76      1.16 o 
   3   7  13        0.12        2.05      0.72 o 
  -1   8  13        0.80        1.93      0.77 o 
   0   8  13       10.34       11.53      0.84 o 
   1   8  13        1.41        0.87      0.49 o 
   2   8  13        0.87        1.17      0.51 o 
   3   8  13        0.18        1.79      0.73 o 
   0   9  13       14.63       12.93      0.90 o 
   1   9  13        0.00        0.61      1.23 o 
   2   9  13        0.56        1.79      0.58 o 
   1   1  14        5.54        3.74      0.72 o 
   0   2  14       16.87       15.47      0.93 o 
   1   2  14       48.05       52.03      1.36 o 
   2   2  14        4.28        3.55      0.67 o 
   0   3  14        0.18        0.65      0.66 o 
   1   3  14       15.23       14.68      0.93 o 
   2   3  14        3.86        3.20      0.59 o 
   0   4  14        1.36       -0.47      0.55 o 
   1   4  14        0.02       -0.55      0.60 o 
   2   4  14        7.47        7.84      0.78 o 
   0   5  14       27.08       25.10      1.07 o 
   1   5  14        1.52        3.04      0.72 o 
   2   5  14        1.99        0.12      0.65 o 
   0   6  14        0.06        2.08      0.72 o 
   1   6  14       18.58       20.43      0.97 o 
   2   6  14       13.00       13.47      1.17 o 
   0   7  14        4.39        4.01      0.80 o 
   1   7  14        6.87        7.47      0.75 o 
   2   7  14        0.72        1.26      1.66 o 
   1   8  14        5.33        4.11      0.66 o 
   2   8  14        1.65        3.87      0.71 o 
                                                 
